# Supplementary material for: Methyl 2,2-bis­(2,4-dinitro­phen­yl)ethano­ate
Source: Acta Crystallogr Sect E Struct Rep Online. 2011 Sep 30;67(Pt 10):o2720. doi: 10.1107/S1600536811036440 (PMC3201509; doi:10.1107/S1600536811036440)
Supplement: Supplementary file 1 [file e-67-o2720-sup1.cif]

##############################################################################
#                                                                            #
# This CIF contains the data in a paper accepted for publication in          #
# Acta Crystallographica Section E. It conforms to the requirements of       #
# Notes for Authors for Acta Crystallographica Section E, and has been       #
# peer reviewed under the auspices of the IUCr Commission on Journals.       #
#                                                                            #
# Full details of the Crystallographic Information File format               #
# are given in the paper "The Crystallographic Information File (CIF):       #
# a New Standard Archive File for Crystallography" by S. R. Hall, F. H.      #
# Allen and I. D. Brown [Acta Cryst. (1991), A47, 655-685].                  #
#                                                                            #
# The current version of the core CIF dictionary is obtainable from          #
# ftp://ftp.iucr.org/pub/cif_core.dic.                                       #
#                                                                            #
# Software is freely available for graphical display of the structure(s)     #
# in this CIF. For information consult the CIF software page                 #
# http://www.iucr.org/resources/cif/software.                                #
#                                                                            #
# This file may be used for bona fide research purposes within the           #
# scientific community so long as proper attribution is given to the journal # 
# article from which it was obtained.                                        #
#                                                                            #
##############################################################################
data_global
_audit_creation_method     SHELXL-97
_journal_data_validation_number     ?
_journal_date_recd_electronic     2011-08-31
_journal_date_accepted     2011-09-07
_journal_name_full     'Acta Crystallographica, Section E'
_journal_year     2011
_journal_volume     67
_journal_issue     10
_journal_page_first     o2720
_journal_page_last     o2720
_journal_paper_category     QO
_journal_coeditor_code     HB6396
_publ_contact_author_name     'Kalaivani, D.'
_publ_contact_author_address
;
PG and Research Department of Chemistry
Seethalakshmi Ramaswami College,
Tiruchirappalli 620 002,
Tamil Nadu, India
;
_publ_contact_author_email     kalaivbalaj@yahoo.co.in
_publ_contact_author_phone        .91E-306
_publ_section_title
;
Methyl 2,2-bis(2,4-dinitrophenyl)ethanoate
;
loop_
    _publ_author_name
    _publ_author_address
    'Kalaivani, D.'
;
      PG and Research Department of Chemistry
      Seethalakshmi Ramaswami College,
      Tiruchirappalli 620 002, Tamil Nadu, India
;
    'Malarvizhi, R.'
;
     PG and Research Department of Chemistry
     Seethalakshmi Ramaswami College,
     Tiruchirappalli 620 002, Tamil Nadu, India
;
    'Nethaji, M.'
;
       Department of Inorganic & Physical Chemistry
 Indian Institute of Science
 Bangalore  560 012, India
;
    'Rajeswari, S.'
;
      Department of Chemistry
      Faculty of Engineering and Technology
      SRM University, Kattankulathur 603 203
      Tamil Nadu, India
;
_publ_section_synopsis     .
data_I
_audit_creation_method     SHELXL-97
_chemical_name_systematic
;
Methyl 2,2-bis(2,4-dinitrophenyl)ethanoate
;
_chemical_name_common     ?
_chemical_formula_moiety     'C15 H10 N4 O10'
_chemical_formula_sum     'C15 H10 N4 O10'
_chemical_formula_iupac     'C15 H10 N4 O10'
_chemical_formula_weight     406.27
_chemical_melting_point     ?
_symmetry_cell_setting     monoclinic
_symmetry_space_group_name_H-M     'P 21/c'
loop_
    _symmetry_equiv_pos_site_id
    _symmetry_equiv_pos_as_xyz
    1 x,y,z
    2 -x,1/2+y,1/2-z
    3 -x,-y,-z
    4 x,1/2-y,1/2+z
_cell_length_a     9.812(5)
_cell_length_b     10.974(6)
_cell_length_c     16.025(9)
_cell_angle_alpha     90.00
_cell_angle_beta     91.589(10)
_cell_angle_gamma     90.00
_cell_volume     1724.8(16)
_cell_formula_units_Z     4
_cell_measurement_reflns_used     567
_cell_measurement_theta_min     2.50
_cell_measurement_theta_max     26.0
_cell_measurement_temperature     293(2)
_exptl_crystal_description     'block '
_exptl_crystal_colour     'COLORLESS'
_exptl_crystal_size_max     0.34
_exptl_crystal_size_mid     0.29
_exptl_crystal_size_min     0.27
_exptl_crystal_density_diffrn     1.565
_exptl_crystal_density_meas     ?
_exptl_crystal_density_method     'not measured'
_exptl_crystal_F_000     832
_exptl_absorpt_coefficient_mu     0.135
_exptl_absorpt_correction_type     multi-scan
_exptl_absorpt_process_details     '(SADABS; Bruker, 2006)'
_exptl_absorpt_correction_T_min     0.955
_exptl_absorpt_correction_T_max     0.965
_exptl_special_details
;
;
_diffrn_ambient_temperature     293(2)
_diffrn_radiation_type     MoK\a
_diffrn_radiation_wavelength     0.71073
_diffrn_radiation_source     'fine-focus sealed tube'
_diffrn_radiation_monochromator     graphite
_diffrn_measurement_device_type     'Bruker SMART APEX CCD'
_diffrn_measurement_method     \w
_diffrn_detector_area_resol_mean     0.3
_diffrn_reflns_number     13533
_diffrn_reflns_av_R_equivalents     0.0464
_diffrn_reflns_av_sigmaI/netI     0.0497
_diffrn_reflns_theta_min     2.08
_diffrn_reflns_theta_max     26.37
_diffrn_reflns_theta_full     26.37
_diffrn_measured_fraction_theta_max     1.000
_diffrn_measured_fraction_theta_full     1.000
_diffrn_reflns_limit_h_min     -12
_diffrn_reflns_limit_h_max     12
_diffrn_reflns_limit_k_min     -13
_diffrn_reflns_limit_k_max     13
_diffrn_reflns_limit_l_min     -20
_diffrn_reflns_limit_l_max     20
_diffrn_standards_number     ?
_diffrn_standards_interval_count     ?
_diffrn_standards_interval_time     ?
_diffrn_standards_decay_%     ?
_refine_special_details
;
Refinement of <i>F</i>^2^ against ALL reflections. The weighted <i>R</i>-factor
<i>wR</i> and
goodness of fit <i>S</i> are based on <i>F</i>^2^, conventional
<i>R</i>-factors <i>R</i> are based
on <i>F</i>, with <i>F</i> set to zero for negative <i>F</i>^2^. The threshold
expression of
<i>F</i>^2^ > 2\s(<i>F</i>^2^) is used only for calculating
<i>R</i>-factors(gt) <i>etc</i>. and is
not relevant to the choice of reflections for refinement. <i>R</i>-factors
based
on <i>F</i>^2^ are statistically about twice as large as those based on
<i>F</i>, and <i>R</i>-
factors based on ALL data will be even larger.
;
_reflns_number_total     3525
_reflns_number_gt     1981
_reflns_threshold_expression     I>2\s(I)
_refine_ls_structure_factor_coef     Fsqd
_refine_ls_matrix_type     fullcycle
_refine_ls_R_factor_all     0.1327
_refine_ls_R_factor_gt     0.0768
_refine_ls_wR_factor_gt     0.2373
_refine_ls_wR_factor_ref     0.2928
_refine_ls_goodness_of_fit_ref     0.983
_refine_ls_restrained_S_all     0.983
_refine_ls_number_reflns     3525
_refine_ls_number_parameters     262
_refine_ls_number_restraints     0
_refine_ls_hydrogen_treatment     constr
_refine_ls_weighting_scheme     calc
_refine_ls_weighting_details
                 'calc w=1/[\s^2^(Fo^2^)+(0.2000P)^2^] where P=(Fo^2^+2Fc^2^)/3'
_atom_sites_solution_hydrogens     geom
_atom_sites_solution_primary     direct
_atom_sites_solution_secondary     difmap
_refine_ls_shift/su_max     0.012
_refine_ls_shift/su_mean     0.003
_refine_diff_density_max     0.860
_refine_diff_density_min     -0.517
_refine_ls_extinction_method     none
_refine_ls_extinction_coef     ?
loop_
    _atom_type_symbol
    _atom_type_description
    _atom_type_scat_dispersion_real
    _atom_type_scat_dispersion_imag
    _atom_type_scat_source
    'C' 'C' 0.0033 0.0016
                         'International Tables Vol C Tables 4.2.6.8 and 6.1.1.4'
    'H' 'H' 0.0000 0.0000
                         'International Tables Vol C Tables 4.2.6.8 and 6.1.1.4'
    'N' 'N' 0.0061 0.0033
                         'International Tables Vol C Tables 4.2.6.8 and 6.1.1.4'
    'O' 'O' 0.0106 0.0060
                         'International Tables Vol C Tables 4.2.6.8 and 6.1.1.4'
_computing_data_collection     'APEX2 (Bruker, 2006)'
_computing_cell_refinement     'SAINT (Bruker, 2006)'
_computing_data_reduction     'SAINT (Bruker, 2006)'
_computing_structure_solution     'SHELXS97 (Sheldrick, 2008)'
_computing_structure_refinement     'SHELXL97 (Sheldrick, 2008)'
_computing_molecular_graphics     'ORTEP-III (Burnett & Johnson, 1996)'
_computing_publication_material     'SHELXL97 (Sheldrick, 2008)'
loop_
    _atom_site_type_symbol
    _atom_site_label
    _atom_site_fract_x
    _atom_site_fract_y
    _atom_site_fract_z
    _atom_site_U_iso_or_equiv
    _atom_site_adp_type
    _atom_site_calc_flag
    _atom_site_refinement_flags
    _atom_site_occupancy
    _atom_site_disorder_assembly
    _atom_site_disorder_group
    O O1 0.5549(3) 0.1001(4) 0.33068(19) 0.1017(12) Uani d . 1 . .
    O O2 0.5029(2) 0.1801(3) 0.20813(16) 0.0676(8) Uani d . 1 . .
    O O3 0.5184(7) 0.3122(6) 0.4951(5) 0.136(2) Uiso d P 0.7 . .
    O O3A 0.4078(11) 0.3806(10) 0.5064(7) 0.086(3) Uiso d P 0.3 . .
    O O4 0.4263(4) 0.3497(3) 0.38083(18) 0.0951(10) Uani d . 1 . .
    O O5 0.2382(4) 0.1011(2) 0.69206(16) 0.0784(9) Uani d . 1 . .
    O O6 0.1291(3) -0.0550(3) 0.64934(17) 0.0822(9) Uani d . 1 . .
    O O7 0.0686(2) 0.2483(2) 0.30932(14) 0.0568(6) Uani d . 1 . .
    O O8 -0.0449(3) 0.2648(3) 0.19403(17) 0.0695(8) Uani d . 1 . .
    O O9 -0.0984(4) -0.1013(3) 0.03896(17) 0.0908(10) Uani d . 1 . .
    O O10 0.0800(5) -0.2084(3) 0.0167(2) 0.1186(14) Uani d . 1 . .
    N N1 0.4152(5) 0.3015(4) 0.4429(2) 0.1069(15) Uani d . 1 . .
    N N2 0.1982(3) 0.0338(3) 0.63757(17) 0.0529(7) Uani d . 1 . .
    N N3 0.0397(3) 0.2146(2) 0.23940(17) 0.0455(7) Uani d . 1 . .
    N N4 0.0206(4) -0.1288(3) 0.05241(18) 0.0742(11) Uani d . 1 . .
    C C1 0.4734(4) 0.1400(4) 0.2825(2) 0.0544(9) Uani d . 1 . .
    C C2 0.3221(3) 0.1506(3) 0.29780(19) 0.0424(8) Uani d . 1 . .
    H H2 0.2969 0.2361 0.2889 0.051 Uiso calc R 1 . .
    C C3 0.2927(3) 0.1203(3) 0.38819(19) 0.0420(8) Uani d . 1 . .
    C C4 0.3366(4) 0.1903(3) 0.4556(2) 0.0557(9) Uani d . 1 . .
    C C5 0.3089(4) 0.1621(3) 0.5366(2) 0.0565(10) Uani d . 1 . .
    H H5 0.3412 0.2108 0.5804 0.068 Uiso calc R 1 . .
    C C6 0.2338(3) 0.0622(3) 0.55141(19) 0.0444(8) Uani d . 1 . .
    C C7 0.1878(4) -0.0127(3) 0.4884(2) 0.0555(9) Uani d . 1 . .
    H H7 0.1371 -0.0819 0.4999 0.067 Uiso calc R 1 . .
    C C8 0.2183(4) 0.0169(3) 0.4073(2) 0.0548(9) Uani d . 1 . .
    H H8 0.1881 -0.0339 0.3642 0.066 Uiso calc R 1 . .
    C C9 0.2407(3) 0.0761(3) 0.23477(18) 0.0420(7) Uani d . 1 . .
    C C10 0.1093(3) 0.1079(3) 0.20720(18) 0.0399(7) Uani d . 1 . .
    C C11 0.0366(4) 0.0419(3) 0.14770(19) 0.0485(8) Uani d . 1 . .
    H H11 -0.0506 0.0654 0.1302 0.058 Uiso calc R 1 . .
    C C12 0.0968(4) -0.0586(3) 0.1154(2) 0.0547(10) Uani d . 1 . .
    C C13 0.2250(5) -0.0943(3) 0.1401(2) 0.0610(11) Uani d . 1 . .
    H H13 0.2645 -0.1632 0.1171 0.073 Uiso calc R 1 . .
    C C14 0.2945(4) -0.0269(3) 0.1994(2) 0.0586(10) Uani d . 1 . .
    H H14 0.3815 -0.0517 0.2164 0.07 Uiso calc R 1 . .
    C C15 0.6420(4) 0.1669(5) 0.1825(3) 0.0790(13) Uani d . 1 . .
    H H15A 0.7002 0.2184 0.2163 0.119 Uiso calc R 1 . .
    H H15B 0.6483 0.19 0.125 0.119 Uiso calc R 1 . .
    H H15C 0.67 0.0836 0.1892 0.119 Uiso calc R 1 . .
loop_
    _atom_site_aniso_label
    _atom_site_aniso_U_11
    _atom_site_aniso_U_22
    _atom_site_aniso_U_33
    _atom_site_aniso_U_12
    _atom_site_aniso_U_13
    _atom_site_aniso_U_23
    O1 0.0536(16) 0.175(3) 0.0770(19) 0.039(2) 0.0044(14) 0.038(2)
    O2 0.0451(13) 0.099(2) 0.0595(15) -0.0030(14) 0.0116(11) 0.0197(14)
    O4 0.130(3) 0.091(2) 0.0644(17) -0.057(2) 0.0008(17) 0.0107(15)
    O5 0.114(2) 0.0730(19) 0.0486(14) 0.0012(17) 0.0103(14) -0.0108(13)
    O6 0.0809(19) 0.104(2) 0.0625(16) -0.0308(17) 0.0112(14) 0.0161(15)
    O7 0.0572(14) 0.0635(15) 0.0499(12) 0.0047(12) 0.0041(11) -0.0124(11)
    O8 0.0556(15) 0.0680(17) 0.0838(17) 0.0205(13) -0.0170(13) -0.0031(14)
    O9 0.142(3) 0.0722(19) 0.0568(15) -0.0440(19) -0.0298(16) 0.0104(13)
    O10 0.233(4) 0.0577(18) 0.0638(18) 0.013(2) -0.018(2) -0.0165(15)
    N1 0.144(3) 0.124(3) 0.0516(19) -0.089(3) -0.020(2) 0.010(2)
    N2 0.0522(17) 0.0567(18) 0.0501(15) 0.0065(14) 0.0086(13) 0.0082(13)
    N3 0.0356(13) 0.0472(16) 0.0535(15) -0.0013(12) 0.0002(11) -0.0005(12)
    N4 0.136(3) 0.0434(17) 0.0423(16) -0.0151(19) -0.0114(17) 0.0084(13)
    C1 0.0470(19) 0.065(2) 0.0512(19) 0.0017(18) -0.0009(16) 0.0027(17)
    C2 0.0379(16) 0.0461(18) 0.0433(16) -0.0005(14) 0.0026(13) 0.0064(14)
    C3 0.0373(16) 0.0432(18) 0.0455(16) 0.0003(14) 0.0018(13) 0.0016(14)
    C4 0.060(2) 0.058(2) 0.0494(18) -0.0170(18) -0.0038(16) 0.0050(16)
    C5 0.064(2) 0.062(2) 0.0436(18) -0.0139(19) -0.0057(16) -0.0023(16)
    C6 0.0417(17) 0.0492(19) 0.0425(16) 0.0015(15) 0.0021(13) 0.0025(14)
    C7 0.070(2) 0.0450(19) 0.0515(19) -0.0121(18) 0.0027(17) 0.0065(16)
    C8 0.072(2) 0.046(2) 0.0463(18) -0.0109(18) 0.0038(16) 0.0014(15)
    C9 0.0449(17) 0.0445(18) 0.0370(15) -0.0010(15) 0.0097(13) 0.0024(13)
    C10 0.0456(17) 0.0385(17) 0.0360(15) -0.0007(14) 0.0049(13) 0.0029(12)
    C11 0.059(2) 0.0480(19) 0.0385(16) -0.0071(17) -0.0011(14) 0.0073(14)
    C12 0.084(3) 0.0434(19) 0.0364(16) -0.0099(19) 0.0033(16) 0.0040(14)
    C13 0.090(3) 0.042(2) 0.052(2) 0.008(2) 0.018(2) -0.0016(16)
    C14 0.063(2) 0.053(2) 0.060(2) 0.0132(19) 0.0123(18) -0.0016(18)
    C15 0.052(2) 0.111(4) 0.075(3) -0.007(2) 0.016(2) -0.001(3)
_geom_special_details
;
All s.u.'s (except the s.u. in the dihedral angle between two l.s. planes)
are estimated using the full covariance matrix. The cell s.u.'s are taken
into account individually in the estimation of s.u.'s in distances, angles
and torsion angles; correlations between s.u.'s in cell parameters are only
used when they are defined by crystal symmetry. An approximate (isotropic)
treatment of cell s.u.'s is used for estimating s.u.'s involving l.s. planes.
;
loop_
    _geom_bond_atom_site_label_1
    _geom_bond_atom_site_label_2
    _geom_bond_site_symmetry_2
    _geom_bond_distance
    _geom_bond_publ_flag
    O1 C1 . 1.180(4) ?
    O2 C1 . 1.311(4) ?
    O2 C15 . 1.443(5) ?
    O3 N1 . 1.302(7) ?
    O3 O3A . 1.336(12) ?
    O3A N1 . 1.341(11) ?
    O4 N1 . 1.134(4) ?
    O5 N2 . 1.201(3) ?
    O6 N2 . 1.206(3) ?
    O7 N3 . 1.206(3) ?
    O8 N3 . 1.220(3) ?
    O9 N4 . 1.219(4) ?
    O10 N4 . 1.204(4) ?
    N1 C4 . 1.460(5) ?
    N2 C6 . 1.467(4) ?
    N3 C10 . 1.457(4) ?
    N4 C12 . 1.459(5) ?
    C1 C2 . 1.516(5) ?
    C2 C9 . 1.510(4) ?
    C2 C3 . 1.522(4) ?
    C2 H2 . 0.9800 ?
    C3 C4 . 1.385(5) ?
    C3 C8 . 1.387(5) ?
    C4 C5 . 1.369(5) ?
    C5 C6 . 1.346(5) ?
    C5 H5 . 0.9300 ?
    C6 C7 . 1.369(5) ?
    C7 C8 . 1.380(5) ?
    C7 H7 . 0.9300 ?
    C8 H8 . 0.9300 ?
    C9 C14 . 1.376(5) ?
    C9 C10 . 1.396(5) ?
    C10 C11 . 1.380(4) ?
    C11 C12 . 1.360(5) ?
    C11 H11 . 0.9300 ?
    C12 C13 . 1.365(6) ?
    C13 C14 . 1.371(5) ?
    C13 H13 . 0.9300 ?
    C14 H14 . 0.9300 ?
    C15 H15A . 0.9600 ?
    C15 H15B . 0.9600 ?
    C15 H15C . 0.9600 ?
loop_
    _geom_angle_atom_site_label_1
    _geom_angle_atom_site_label_2
    _geom_angle_atom_site_label_3
    _geom_angle_site_symmetry_1
    _geom_angle_site_symmetry_3
    _geom_angle
    _geom_angle_publ_flag
    C1 O2 C15 . . 117.4(3) ?
    N1 O3 O3A . . 61.1(6) ?
    O3 O3A N1 . . 58.2(6) ?
    O4 N1 O3 . . 115.4(5) ?
    O4 N1 O3A . . 111.8(6) ?
    O3 N1 O3A . . 60.7(6) ?
    O4 N1 C4 . . 125.2(3) ?
    O3 N1 C4 . . 113.0(5) ?
    O3A N1 C4 . . 113.3(6) ?
    O5 N2 O6 . . 123.9(2) ?
    O5 N2 C6 . . 118.2(3) ?
    O6 N2 C6 . . 117.9(3) ?
    O7 N3 O8 . . 123.7(2) ?
    O7 N3 C10 . . 118.4(2) ?
    O8 N3 C10 . . 118.0(2) ?
    O10 N4 O9 . . 124.7(3) ?
    O10 N4 C12 . . 117.8(3) ?
    O9 N4 C12 . . 117.5(3) ?
    O1 C1 O2 . . 123.8(3) ?
    O1 C1 C2 . . 124.9(3) ?
    O2 C1 C2 . . 111.3(3) ?
    C9 C2 C1 . . 110.6(3) ?
    C9 C2 C3 . . 114.1(3) ?
    C1 C2 C3 . . 110.5(3) ?
    C9 C2 H2 . . 107.1 ?
    C1 C2 H2 . . 107.1 ?
    C3 C2 H2 . . 107.1 ?
    C4 C3 C8 . . 115.8(3) ?
    C4 C3 C2 . . 124.0(3) ?
    C8 C3 C2 . . 120.2(3) ?
    C5 C4 C3 . . 123.3(3) ?
    C5 C4 N1 . . 116.2(3) ?
    C3 C4 N1 . . 120.5(3) ?
    C6 C5 C4 . . 118.4(3) ?
    C6 C5 H5 . . 120.8 ?
    C4 C5 H5 . . 120.8 ?
    C5 C6 C7 . . 122.0(3) ?
    C5 C6 N2 . . 119.0(3) ?
    C7 C6 N2 . . 119.0(3) ?
    C6 C7 C8 . . 118.5(3) ?
    C6 C7 H7 . . 120.7 ?
    C8 C7 H7 . . 120.7 ?
    C7 C8 C3 . . 121.9(3) ?
    C7 C8 H8 . . 119.0 ?
    C3 C8 H8 . . 119.0 ?
    C14 C9 C10 . . 115.9(3) ?
    C14 C9 C2 . . 121.2(3) ?
    C10 C9 C2 . . 122.9(3) ?
    C11 C10 C9 . . 122.9(3) ?
    C11 C10 N3 . . 115.4(3) ?
    C9 C10 N3 . . 121.8(3) ?
    C12 C11 C10 . . 117.8(3) ?
    C12 C11 H11 . . 121.1 ?
    C10 C11 H11 . . 121.1 ?
    C11 C12 C13 . . 121.9(3) ?
    C11 C12 N4 . . 118.1(4) ?
    C13 C12 N4 . . 120.0(3) ?
    C12 C13 C14 . . 118.8(3) ?
    C12 C13 H13 . . 120.6 ?
    C14 C13 H13 . . 120.6 ?
    C13 C14 C9 . . 122.7(4) ?
    C13 C14 H14 . . 118.7 ?
    C9 C14 H14 . . 118.7 ?
    O2 C15 H15A . . 109.5 ?
    O2 C15 H15B . . 109.5 ?
    H15A C15 H15B . . 109.5 ?
    O2 C15 H15C . . 109.5 ?
    H15A C15 H15C . . 109.5 ?
    H15B C15 H15C . . 109.5 ?
loop_
    _geom_torsion_atom_site_label_1
    _geom_torsion_atom_site_label_2
    _geom_torsion_atom_site_label_3
    _geom_torsion_atom_site_label_4
    _geom_torsion_site_symmetry_1
    _geom_torsion_site_symmetry_2
    _geom_torsion_site_symmetry_3
    _geom_torsion_site_symmetry_4
    _geom_torsion
    _geom_torsion_publ_flag
    O3A O3 N1 O4 . . . . 101.8(7) ?
    O3A O3 N1 C4 . . . . -104.7(7) ?
    O3 O3A N1 O4 . . . . -107.8(6) ?
    O3 O3A N1 C4 . . . . 104.2(6) ?
    C15 O2 C1 O1 . . . . 4.1(6) ?
    C15 O2 C1 C2 . . . . -175.4(3) ?
    O1 C1 C2 C9 . . . . -118.9(4) ?
    O2 C1 C2 C9 . . . . 60.5(4) ?
    O1 C1 C2 C3 . . . . 8.4(6) ?
    O2 C1 C2 C3 . . . . -172.2(3) ?
    C9 C2 C3 C4 . . . . -168.3(3) ?
    C1 C2 C3 C4 . . . . 66.4(4) ?
    C9 C2 C3 C8 . . . . 12.1(4) ?
    C1 C2 C3 C8 . . . . -113.3(4) ?
    C8 C3 C4 C5 . . . . -0.5(6) ?
    C2 C3 C4 C5 . . . . 179.8(3) ?
    C8 C3 C4 N1 . . . . -179.7(4) ?
    C2 C3 C4 N1 . . . . 0.6(6) ?
    O4 N1 C4 C5 . . . . -165.2(5) ?
    O3 N1 C4 C5 . . . . 44.4(6) ?
    O3A N1 C4 C5 . . . . -22.2(7) ?
    O4 N1 C4 C3 . . . . 14.1(7) ?
    O3 N1 C4 C3 . . . . -136.3(5) ?
    O3A N1 C4 C3 . . . . 157.0(6) ?
    C3 C4 C5 C6 . . . . -0.9(6) ?
    N1 C4 C5 C6 . . . . 178.4(4) ?
    C4 C5 C6 C7 . . . . 1.6(6) ?
    C4 C5 C6 N2 . . . . -177.3(3) ?
    O5 N2 C6 C5 . . . . -0.3(4) ?
    O6 N2 C6 C5 . . . . 178.8(3) ?
    O5 N2 C6 C7 . . . . -179.2(3) ?
    O6 N2 C6 C7 . . . . -0.1(4) ?
    C5 C6 C7 C8 . . . . -0.9(6) ?
    N2 C6 C7 C8 . . . . 178.0(3) ?
    C6 C7 C8 C3 . . . . -0.6(6) ?
    C4 C3 C8 C7 . . . . 1.3(5) ?
    C2 C3 C8 C7 . . . . -179.0(3) ?
    C1 C2 C9 C14 . . . . 28.9(4) ?
    C3 C2 C9 C14 . . . . -96.4(4) ?
    C1 C2 C9 C10 . . . . -149.5(3) ?
    C3 C2 C9 C10 . . . . 85.2(4) ?
    C14 C9 C10 C11 . . . . -0.5(5) ?
    C2 C9 C10 C11 . . . . 177.9(3) ?
    C14 C9 C10 N3 . . . . 179.9(3) ?
    C2 C9 C10 N3 . . . . -1.6(5) ?
    O7 N3 C10 C11 . . . . 152.1(3) ?
    O8 N3 C10 C11 . . . . -27.7(4) ?
    O7 N3 C10 C9 . . . . -28.3(4) ?
    O8 N3 C10 C9 . . . . 151.9(3) ?
    C9 C10 C11 C12 . . . . 0.4(5) ?
    N3 C10 C11 C12 . . . . 179.9(3) ?
    C10 C11 C12 C13 . . . . -0.2(5) ?
    C10 C11 C12 N4 . . . . -179.9(3) ?
    O10 N4 C12 C11 . . . . 171.1(3) ?
    O9 N4 C12 C11 . . . . -8.0(4) ?
    O10 N4 C12 C13 . . . . -8.7(5) ?
    O9 N4 C12 C13 . . . . 172.2(3) ?
    C11 C12 C13 C14 . . . . 0.2(6) ?
    N4 C12 C13 C14 . . . . 180.0(3) ?
    C12 C13 C14 C9 . . . . -0.5(6) ?
    C10 C9 C14 C13 . . . . 0.6(5) ?
    C2 C9 C14 C13 . . . . -177.9(3) ?
loop_
    _geom_hbond_atom_site_label_D
    _geom_hbond_atom_site_label_H
    _geom_hbond_atom_site_label_A
    _geom_hbond_site_symmetry_A
    _geom_hbond_distance_DH
    _geom_hbond_distance_HA
    _geom_hbond_distance_DA
    _geom_hbond_angle_DHA
    _geom_hbond_publ_flag
    C2 H2 O5 4_554 0.98 2.43 3.301(5) 149 yes
    C7 H7 O10 4_545 0.93 2.38 3.273(5) 160 yes
    C15 H15A O8 1_655 0.96 2.59 3.255(5) 127 yes
    C15 H15B O3 4_554 0.96 2.41 3.216(9) 141 yes
