# Supplementary material for: Methyl 2,2-bis­(2,4-dinitro­phen­yl)ethano­ate
Source: Acta Crystallogr Sect E Struct Rep Online. 2011 Sep 30;67(Pt 10):o2720. doi: 10.1107/S1600536811036440 (PMC3201509; doi:10.1107/S1600536811036440)
Supplement: Supplementary file 2 [file e-67-o2720-Isup2.hkl]

#


# h,k,l, Fc-squared, Fo-squared, sigma(Fo-squared) and status flag


#


data_I


_shelx_title '    src2_m in P2(1)/c'


_shelx_refln_list_code          4


_shelx_F_calc_maximum      149.38


_exptl_crystal_F_000       832.00


_reflns_d_resolution_high  0.8000


 


loop_


 _symmetry_equiv_pos_as_xyz


 'x, y, z'


 '-x, y+1/2, -z+1/2'


 '-x, -y, -z'


 'x, -y-1/2, z-1/2'


 


_cell_length_a     9.8117


_cell_length_b    10.9744


_cell_length_c    16.0247


_cell_angle_alpha  90.000


_cell_angle_beta   91.589


_cell_angle_gamma  90.000


 


_shelx_F_squared_multiplier     1.000


 


loop_


 _refln_index_h


 _refln_index_k


 _refln_index_l


 _refln_F_squared_calc


 _refln_F_squared_meas


 _refln_F_squared_sigma


 _refln_observed_status


   1   0   0     2459.78     2225.19    270.36 o


   2   0   0      800.52      672.09     23.98 o


   3   0   0        0.51       13.82      7.57 o


   4   0   0     2852.97     2409.01     63.07 o


   5   0   0     1027.96     1136.03     31.53 o


   6   0   0      150.72       99.56     10.99 o


   7   0   0      692.86      700.01     42.37 o


   8   0   0      149.99      178.93     16.77 o


   9   0   0       45.72       79.46     12.30 o


  10   0   0        0.06        5.26      8.33 o


  11   0   0      130.59      125.96     17.41 o


  12   0   0       27.44       44.01     14.33 o


   1   1   0     8247.25     8844.55     66.95 o


   2   1   0     2010.95     2064.74     23.50 o


   3   1   0       34.15       56.01      3.92 o


   4   1   0      484.94      497.78     11.47 o


   5   1   0      216.27      221.60      7.42 o


   6   1   0       41.36       71.27      6.66 o


   7   1   0        8.58       17.81      5.23 o


   8   1   0       10.35        5.00      5.44 o


   9   1   0       71.88       61.61      8.05 o


  10   1   0       21.39       21.13      8.21 o


  11   1   0        2.54       12.39      7.34 o


  12   1   0       23.29       25.64     10.10 o


   0   2   0       65.19       74.03      4.68 o


   1   2   0     2396.20     2384.23     22.76 o


   2   2   0    22314.83    23488.40    167.26 o


   3   2   0     6208.87     6797.80     54.59 o


   4   2   0        5.33       14.06      2.54 o


   5   2   0     1066.19      962.03     17.16 o


   6   2   0      141.03      115.70     13.22 o


   7   2   0      101.23       72.28      7.73 o


   8   2   0       90.05       93.78      9.18 o


   9   2   0      225.23      196.35     12.90 o


  10   2   0       52.64       61.68      9.25 o


  11   2   0       25.01       20.08      7.65 o


  12   2   0        5.19       -6.31      8.77 o


   1   3   0     1973.36     2498.43     22.97 o


   2   3   0      177.15      108.86      4.34 o


   3   3   0     1675.87     1500.36     17.99 o


   4   3   0        7.19        4.13      2.56 o


   5   3   0      192.98      188.31      6.46 o


   6   3   0      166.70      162.75      7.89 o


   7   3   0      158.36      120.96      9.71 o


   8   3   0       10.97       22.04      6.64 o


   9   3   0       11.39        4.55      7.57 o


  10   3   0       12.63       25.05      7.38 o


  11   3   0       18.50       16.38     12.63 o


   0   4   0     1347.03     1432.17     24.52 o


   1   4   0     6509.38     6890.05     54.98 o


   2   4   0      114.63      164.69      6.09 o


   3   4   0        1.14       -1.26      3.23 o


   4   4   0       26.17       18.28      3.23 o


   5   4   0      214.95      267.42      9.52 o


   6   4   0        2.63        2.83      4.16 o


   7   4   0      275.46      219.06     11.95 o


   8   4   0      195.39      254.94     13.78 o


   9   4   0      160.67      159.14     11.92 o


  10   4   0       15.11       13.91      7.17 o


  11   4   0        3.38       16.34      9.79 o


   1   5   0      485.78      565.55      9.65 o


   2   5   0      604.49      822.33     12.89 o


   3   5   0      609.10      850.18     14.00 o


   4   5   0      223.80      126.43      5.95 o


   5   5   0      310.80      212.46      7.88 o


   6   5   0     1168.35     1290.30     23.87 o


   7   5   0       21.23       26.62      5.95 o


   8   5   0        6.12        3.15      5.91 o


   9   5   0       42.11       40.91     14.07 o


  10   5   0        2.78       -2.73      7.82 o


  11   5   0       22.30        6.18     12.31 o


   0   6   0      210.04      285.61      9.83 o


   1   6   0     4842.73     4950.64     44.38 o


   2   6   0        7.93       13.79      3.37 o


   3   6   0       49.87       41.20      4.94 o


   4   6   0       11.12        2.51      3.02 o


   5   6   0        1.49        2.10      4.18 o


   6   6   0     1108.37     1092.04     22.26 o


   7   6   0        0.18       -4.33      6.27 o


   8   6   0       36.52       37.57     11.60 o


   9   6   0        5.61       -1.96     15.17 o


  10   6   0       66.99       81.30     16.33 o


  11   6   0        0.52       -4.30     11.62 o


   1   7   0      121.51      111.07      6.11 o


   2   7   0      348.54      357.97     10.91 o


   3   7   0      161.68      122.06      6.95 o


   4   7   0      270.33      355.64     11.68 o


   5   7   0       14.07       31.77      5.19 o


   6   7   0      351.35      344.89     18.02 o


   7   7   0      252.59      243.94     16.12 o


   8   7   0        3.28       10.95      9.63 o


   9   7   0        4.09        7.09     10.67 o


  10   7   0       45.43       48.40     14.86 o


   0   8   0       18.46       22.66      7.30 o


   1   8   0      182.77      145.04      9.78 o


   2   8   0       29.16       42.07      6.33 o


   3   8   0       96.22       96.78      8.11 o


   4   8   0        2.51        3.53      7.48 o


   5   8   0        2.09       -3.84      7.21 o


   6   8   0        7.19       35.40      9.18 o


   7   8   0        7.63       -2.25     13.40 o


   8   8   0      138.52      145.90     23.03 o


   9   8   0       15.45       24.39     13.08 o


   1   9   0        4.96       -1.03      5.08 o


   2   9   0        0.30        3.60      7.53 o


   3   9   0       25.88       36.86      9.63 o


   4   9   0       26.87       44.86      9.41 o


   5   9   0        0.81       16.51     17.09 o


   6   9   0        0.63       -9.37     17.95 o


   7   9   0       31.84       32.45     17.16 o


   8   9   0       12.07       15.46     19.13 o


   9   9   0        7.38       12.06     21.05 o


   0  10   0        0.22        8.50     15.96 o


   1  10   0        1.20        2.86      7.01 o


   2  10   0       55.00       86.45     11.46 o


   3  10   0       57.99       44.54     12.86 o


   4  10   0        0.24        2.01      7.45 o


   5  10   0        9.13       28.02     15.72 o


   6  10   0        1.64        1.31     11.87 o


   7  10   0        2.43       10.91     13.71 o


   8  10   0       12.83        4.08     20.95 o


   1  11   0        0.20       13.47     13.23 o


   2  11   0       41.32       39.63      9.79 o


   3  11   0       50.57       37.51      9.80 o


   4  11   0        3.16        3.46     14.83 o


   5  11   0        1.27      -10.71     10.71 o


   6  11   0        0.68        5.34     14.78 o


   7  11   0        2.17      -12.17     12.81 o


   0  12   0       20.61       58.15     22.38 o


   1  12   0       45.88       54.98     15.58 o


   2  12   0       71.29       70.78     15.63 o


   3  12   0       34.78       43.29     13.78 o


   4  12   0        2.03       -8.08      8.08 o


   5  12   0        0.33       -1.46     13.28 o


   1  13   0        0.06      -13.29     13.29 o


   2  13   0       41.95       39.63     20.77 o


   3  13   0       34.36       10.48     19.68 o


 -12   1   1        0.84        5.55      8.54 o


 -11   1   1       28.47       22.71      7.84 o


 -10   1   1        2.77        6.93      6.46 o


  -9   1   1       30.71       26.01      7.36 o


  -8   1   1      126.09      145.64     10.66 o


  -7   1   1       30.53       24.89      6.22 o


  -6   1   1      149.50      127.58      8.23 o


  -5   1   1        0.00        2.14      2.88 o


  -4   1   1     1065.83     1018.66     16.66 o


  -3   1   1      304.72      318.20     10.09 o


  -2   1   1    15813.09    16444.71    143.89 o


  -1   1   1     2593.01     2859.01     24.04 o


   0   1   1       51.41       45.96      2.03 o


   1   1   1        0.02        2.48      1.15 o


   2   1   1    10166.17    10180.26     75.65 o


   3   1   1     3501.25     3995.19     34.54 o


   4   1   1     5102.29     5645.84     47.66 o


   5   1   1      737.70      940.07     16.40 o


   6   1   1      176.30      140.08      6.84 o


   7   1   1        1.28        2.97      4.40 o


   8   1   1       27.91       26.92      6.56 o


   9   1   1       34.63       23.38      6.83 o


  10   1   1        5.54       -0.08      7.32 o


  11   1   1       12.64       10.36      7.90 o


  12   1   1       16.60       12.08      9.69 o


 -12   2   1       12.76       23.05      9.24 o


 -11   2   1        0.41        1.30      7.35 o


 -10   2   1        6.21       12.79      6.73 o


  -9   2   1        1.70       -0.68      6.38 o


  -8   2   1       30.32       22.03      6.33 o


  -7   2   1       79.17       45.35      6.52 o


  -6   2   1      869.39     1077.99     19.05 o


  -5   2   1     1513.42     1754.53     24.40 o


  -4   2   1     1194.47     1297.92     15.83 o


  -3   2   1     5817.91     6614.85     53.06 o


  -2   2   1     1217.81     1389.84     14.84 o


  -1   2   1      185.38      141.73      4.08 o


   0   2   1     4810.57     5295.45     44.42 o


   1   2   1    10954.80    11492.18     84.12 o


   2   2   1     3911.59     3860.08     33.07 o


   3   2   1     4694.95     5300.06     44.51 o


   4   2   1     1837.06     1960.32     23.45 o


   5   2   1     1655.70     1538.06     22.85 o


   6   2   1      287.37      226.65      8.95 o


   7   2   1      149.53      133.43      9.52 o


   8   2   1      123.17      118.85     16.05 o


   9   2   1        5.87        4.30      6.25 o


  10   2   1        6.71        3.05      6.12 o


  11   2   1       16.09       25.18      8.50 o


  12   2   1        4.85       15.41      9.78 o


 -11   3   1       31.36       50.84     13.46 o


 -10   3   1       22.05        9.74      7.75 o


  -9   3   1        3.07        2.18      5.95 o


  -8   3   1       19.33       17.65      6.30 o


  -7   3   1        0.12       -1.34      6.01 o


  -6   3   1      164.60      148.83      7.46 o


  -5   3   1      848.64      800.10     13.17 o


  -4   3   1      343.40      332.91      8.00 o


  -3   3   1     3590.70     3889.88     38.18 o


  -2   3   1     5066.10     5042.40     41.92 o


  -1   3   1       27.88       39.96      3.03 o


   0   3   1     7808.75     8009.89     70.10 o


   1   3   1      396.13      509.72      8.09 o


   2   3   1       43.44       45.79      4.33 o


   3   3   1     3398.64     3601.90     33.80 o


   4   3   1      136.43      121.16      5.30 o


   5   3   1     1211.38     1269.54     18.11 o


   6   3   1       56.34       47.97      5.42 o


   7   3   1      532.92      542.61     21.12 o


   8   3   1       71.63       56.15      7.83 o


   9   3   1        3.27        1.23      6.24 o


  10   3   1        0.07        2.73      7.60 o


  11   3   1        7.25       18.01      8.00 o


 -11   4   1        4.47       15.97      9.59 o


 -10   4   1       21.23       18.29      9.37 o


  -9   4   1        3.30       -0.15      5.82 o


  -8   4   1        0.29       -4.16      5.43 o


  -7   4   1       54.32       56.04      7.12 o


  -6   4   1        0.51        9.17      4.39 o


  -5   4   1      938.45     1086.72     16.99 o


  -4   4   1     2070.43     2486.71     27.48 o


  -3   4   1      990.64     1024.34     14.67 o


  -2   4   1      106.78      135.32      4.73 o


  -1   4   1      115.59      113.87      4.83 o


   0   4   1      970.17      848.88     12.93 o


   1   4   1      957.21     1057.27     14.46 o


   2   4   1      635.26      632.52     10.64 o


   3   4   1      577.85      486.29     10.04 o


   4   4   1      314.22      451.62     10.25 o


   5   4   1      150.81      149.43      6.69 o


   6   4   1      792.15      786.87     22.47 o


   7   4   1      916.45      808.55     22.62 o


   8   4   1        0.11        2.48      5.98 o


   9   4   1       68.84       83.80      9.69 o


  10   4   1       28.12       30.38      9.71 o


  11   4   1        3.58        2.92      7.81 o


 -11   5   1        5.53       14.07     12.69 o


 -10   5   1        0.38       -7.65      7.65 o


  -9   5   1        3.80        8.38      7.56 o


  -8   5   1      126.07      113.99     12.05 o


  -7   5   1      458.01      402.16     15.62 o


  -6   5   1       22.19       11.66      4.78 o


  -5   5   1        8.85       16.20      3.81 o


  -4   5   1      370.73      364.54      9.37 o


  -3   5   1        0.09       -1.22      2.60 o


  -2   5   1      602.23      587.63     10.29 o


  -1   5   1      940.75      855.62     14.34 o


   0   5   1      149.97      242.69      5.40 o


   1   5   1     1408.76     1192.32     19.00 o


   2   5   1      445.14      455.00      9.52 o


   3   5   1      110.96      122.62      5.65 o


   4   5   1        0.27       -2.80      2.80 o


   5   5   1      597.12      518.38     12.24 o


   6   5   1      247.54      284.87     11.27 o


   7   5   1       21.73       19.03      6.09 o


   8   5   1       58.49       92.17      9.49 o


   9   5   1       62.32       60.49     10.52 o


  10   5   1       38.21       49.02     10.69 o


  11   5   1        3.34        9.44     10.44 o


 -11   6   1       49.21       41.64     17.67 o


 -10   6   1       32.65       31.88     17.70 o


  -9   6   1       50.33       45.60     11.92 o


  -8   6   1        9.04        9.09      9.01 o


  -7   6   1      185.35      146.52     16.27 o


  -6   6   1        6.40       -2.59      6.09 o


  -5   6   1      120.53      150.47     11.32 o


  -4   6   1       40.68       38.19      4.15 o


  -3   6   1      226.30      220.67      7.65 o


  -2   6   1      371.70      399.50      8.67 o


  -1   6   1     1079.79     1229.56     19.09 o


   0   6   1        1.77        7.82      2.46 o


   1   6   1        2.48       -0.64      2.53 o


   2   6   1       32.48       39.66      3.86 o


   3   6   1       34.21       46.28      4.24 o


   4   6   1       77.20      122.68      6.41 o


   5   6   1      159.97      138.12      7.03 o


   6   6   1        8.88        6.34      4.60 o


   7   6   1        3.49       10.32      5.44 o


   8   6   1      248.25      244.94     14.36 o


   9   6   1        0.50       -1.08      8.60 o


  10   6   1       39.86       20.99     13.08 o


 -10   7   1       40.99       43.88     14.53 o


  -9   7   1       12.44       30.40     12.38 o


  -8   7   1        2.57       10.33      8.95 o


  -7   7   1       13.05       15.75      7.64 o


  -6   7   1      276.49      295.52     20.59 o


  -5   7   1       18.81       31.22      6.28 o


  -4   7   1       10.87        0.91      4.97 o


  -3   7   1        0.01        3.72      4.34 o


  -2   7   1        2.41       -4.16      4.16 o


  -1   7   1       12.62       14.15      3.78 o


   0   7   1      198.95      184.01      8.77 o


   1   7   1       57.60       60.65      6.15 o


   2   7   1      214.26      260.15      9.34 o


   3   7   1      411.10      334.06     11.02 o


   4   7   1       94.46      106.94      7.05 o


   5   7   1      329.62      291.30     11.29 o


   6   7   1      251.93      254.23     13.04 o


   7   7   1        6.03        9.16      7.79 o


   8   7   1      115.07       98.44     21.69 o


   9   7   1       17.32       19.37     11.00 o


  10   7   1        1.56      -11.33     11.33 o


  -9   8   1        0.10       15.29     13.44 o


  -8   8   1        1.17       -4.62     11.49 o


  -7   8   1       15.33       28.80      9.80 o


  -6   8   1        2.66        6.68      9.06 o


  -5   8   1        6.73       34.06      9.97 o


  -4   8   1       30.60       57.18     11.39 o


  -3   8   1        2.24       13.55     12.84 o


  -2   8   1        0.20        1.67      7.30 o


  -1   8   1        8.12        9.85      4.78 o


   0   8   1        3.43        5.10      4.53 o


   1   8   1       49.31       56.01      8.17 o


   2   8   1        3.78        7.69      5.13 o


   3   8   1        0.06       -2.58      4.30 o


   4   8   1        0.80       -4.71      4.71 o


   5   8   1        9.93       10.39     12.13 o


   6   8   1       75.36       74.70     14.14 o


   7   8   1       65.48       67.38     13.87 o


   8   8   1       28.21       33.25     13.64 o


   9   8   1        9.04        9.92     11.59 o


  -9   9   1       34.04       51.41     23.86 o


  -8   9   1       13.06       15.91     17.30 o


  -7   9   1        2.38       -3.22     10.86 o


  -6   9   1        0.01        6.97      9.68 o


  -5   9   1        0.08       -9.47      9.47 o


  -4   9   1        0.02       -1.97      7.42 o


  -3   9   1       66.44       84.81     11.23 o


  -2   9   1       48.02       32.14      8.87 o


  -1   9   1      150.08      150.48     12.82 o


   0   9   1       27.64       22.58      5.27 o


   1   9   1        0.63        4.86      5.32 o


   2   9   1       31.51       35.07      6.73 o


   3   9   1        5.81        7.64      6.97 o


   4   9   1       27.00       28.63      8.74 o


   5   9   1       13.16       -7.29     11.63 o


   6   9   1       12.73       19.61     11.48 o


   7   9   1       13.90        9.25     11.56 o


   8   9   1        0.12        6.47     20.35 o


   9   9   1        4.90        9.17     23.60 o


  -8  10   1        0.62      -15.89     15.89 o


  -7  10   1        5.12       18.78     20.05 o


  -6  10   1       26.92       44.71     14.18 o


  -5  10   1       11.41       12.64     10.66 o


  -4  10   1        9.25        0.98      7.96 o


  -3  10   1       10.98       11.40      8.16 o


  -2  10   1       27.22       23.41      8.78 o


  -1  10   1        6.20       16.45      7.80 o


   0  10   1        3.32        9.54      8.30 o


   1  10   1       13.44       11.37      9.48 o


   2  10   1        2.05       18.05      8.27 o


   3  10   1        4.76       -1.14      7.52 o


   4  10   1        2.44       10.44      8.47 o


   5  10   1        7.35        1.04     10.96 o


   6  10   1        0.37        1.64     13.96 o


   7  10   1        0.03       18.07     12.70 o


   8  10   1       11.00       23.00     20.38 o


  -7  11   1       59.68      133.46     20.93 o


  -6  11   1        2.69       15.52     14.09 o


  -5  11   1       47.11       30.35     23.21 o


  -4  11   1       72.96      100.73     13.04 o


  -3  11   1      124.27      122.85     13.94 o


  -2  11   1       12.20        0.63      8.48 o


  -1  11   1       11.24        3.84     11.43 o


   0  11   1        6.24       -8.32     10.14 o


   1  11   1       12.74      -11.37     11.37 o


   2  11   1       25.03       48.90     15.12 o


   3  11   1        1.40        0.12      8.31 o


   4  11   1       61.18       59.01     11.22 o


   5  11   1        4.64       -7.89     10.40 o


   6  11   1        1.52       -0.81     13.66 o


   7  11   1       37.18       22.67     14.29 o


  -5  12   1        2.56        2.23     13.24 o


  -4  12   1       39.37       51.65     12.59 o


  -3  12   1       31.58       75.64     17.23 o


  -2  12   1        1.23       -5.77     11.21 o


  -1  12   1        8.70       -1.80     11.84 o


   0  12   1        4.23       15.51     20.35 o


   1  12   1        9.65       30.57     13.26 o


   2  12   1       90.51       85.69     17.60 o


   3  12   1        5.57        4.35     25.79 o


   4  12   1        5.19       19.87     13.52 o


   5  12   1        0.18      -11.73     23.39 o


  -3  13   1       12.86       34.88     15.81 o


  -2  13   1       10.66       15.86     14.04 o


  -1  13   1        4.42        8.55     14.53 o


   0  13   1        8.87       14.32     15.79 o


   1  13   1       25.93       29.92     22.72 o


   2  13   1        8.69       10.87     16.51 o


   3  13   1        2.51        2.48     12.10 o


 -12   0   2       34.88       35.57     14.55 o


 -11   0   2       62.62       80.46     20.26 o


 -10   0   2      220.15      198.10     19.39 o


  -9   0   2      126.50      164.12     16.67 o


  -8   0   2       48.61       41.67     10.26 o


  -7   0   2        0.95       -4.99      7.81 o


  -6   0   2       38.02       32.51      7.27 o


  -5   0   2     1460.42     1810.66     41.91 o


  -4   0   2     5286.55     6161.37     93.72 o


  -3   0   2     2021.62     1741.69     24.34 o


  -2   0   2     4689.40     4902.26     54.70 o


  -1   0   2     1746.73     1886.50     23.05 o


   0   0   2     3206.51     3450.06     46.94 o


   1   0   2      762.89      709.59     11.98 o


   2   0   2    14214.46    16588.94    169.50 o


   3   0   2      808.85      938.89     17.48 o


   4   0   2      233.17      244.27      8.88 o


   5   0   2      211.34      178.21      8.87 o


   6   0   2       54.13       63.21      9.24 o


   7   0   2      578.31      529.55     26.06 o


   8   0   2        0.22        0.46      7.39 o


   9   0   2        9.68       13.67      8.08 o


  10   0   2        0.25       -4.23      8.29 o


  11   0   2        6.60       10.73     10.02 o


  12   0   2        0.02       -4.03     15.77 o


 -12   1   2        4.21       15.21      9.09 o


 -11   1   2        0.02       -2.70      6.57 o


 -10   1   2        2.31        0.26      6.50 o


  -9   1   2        3.30       15.29      8.98 o


  -8   1   2      108.08      151.39     10.89 o


  -7   1   2      166.82      196.53     11.82 o


  -6   1   2      392.25      435.87     17.02 o


  -5   1   2     1233.81     1361.66     19.58 o


  -4   1   2     1094.18      923.61     15.20 o


  -3   1   2      173.99      235.41      7.49 o


  -2   1   2     3241.71     3494.94     29.20 o


  -1   1   2      193.34      178.44      6.51 o


   0   1   2     5624.90     5876.05     48.98 o


   1   1   2      813.92      688.48      8.61 o


   2   1   2     9399.01     9571.44     79.31 o


   3   1   2        6.85        7.66      2.37 o


   4   1   2       15.46       20.07      4.55 o


   5   1   2      293.68      299.71      7.59 o


   6   1   2      145.62      114.55      6.63 o


   7   1   2      303.78      315.81     21.45 o


   8   1   2      209.09      192.97     12.19 o


   9   1   2       74.60       66.41      8.91 o


  10   1   2        0.09        1.75      6.78 o


  11   1   2       18.99       20.81     10.93 o


  12   1   2        0.64        8.56     14.09 o


 -12   2   2        0.49        7.16     10.34 o


 -11   2   2       14.32       17.36     10.29 o


 -10   2   2        2.11       -5.02      8.44 o


  -9   2   2       67.72       85.28      9.17 o


  -8   2   2       56.59       37.74      6.81 o


  -7   2   2      157.40      183.93     10.71 o


  -6   2   2       59.27       89.23      5.46 o


  -5   2   2      907.74      754.21     14.63 o


  -4   2   2      882.14      979.50     13.37 o


  -3   2   2     1632.10     1763.20     18.77 o


  -2   2   2     2584.41     2651.38     24.04 o


  -1   2   2    18320.14    19117.00    213.59 o


   0   2   2      157.78      147.43      4.15 o


   1   2   2      537.68      668.76      9.22 o


   2   2   2       95.84      122.38      4.50 o


   3   2   2     2351.96     2600.61     26.13 o


   4   2   2        0.17        0.85      3.05 o


   5   2   2      113.86      106.75      5.78 o


   6   2   2        0.77       -2.36      3.80 o


   7   2   2      691.44      750.70     24.73 o


   8   2   2        3.01        3.44      5.31 o


   9   2   2      125.42      141.40     12.58 o


  10   2   2       17.06       18.37      7.03 o


  11   2   2       18.41       33.14     12.75 o


  12   2   2        1.18       15.44     10.94 o


 -11   3   2        0.09       21.01      9.68 o


 -10   3   2        1.08       -1.32     12.04 o


  -9   3   2       15.83        4.58      6.29 o


  -8   3   2       16.20       13.84      7.56 o


  -7   3   2      270.81      364.00     14.65 o


  -6   3   2        3.94        8.27      3.64 o


  -5   3   2       98.17       93.81      4.87 o


  -4   3   2        0.02       -2.58      2.58 o


  -3   3   2     1018.72     1268.22     15.77 o


  -2   3   2     1101.80      852.80     10.53 o


  -1   3   2       32.44       11.13      2.11 o


   0   3   2     1893.43     2168.80     23.10 o


   1   3   2       67.75      156.16      4.69 o


   2   3   2        6.87       26.67      2.98 o


   3   3   2     1339.27     1618.89     21.35 o


   4   3   2      567.24      507.66     10.54 o


   5   3   2      334.11      354.39     10.77 o


   6   3   2       36.94       42.33      5.58 o


   7   3   2      183.42      175.52     11.17 o


   8   3   2       12.91        6.97      6.03 o


   9   3   2        8.60        6.64      6.44 o


  10   3   2        8.12        2.24      5.88 o


  11   3   2        2.79       -6.41      7.25 o


 -11   4   2       61.87       59.61     11.85 o


 -10   4   2        3.04        1.78      7.79 o


  -9   4   2       76.97       83.09     11.21 o


  -8   4   2      158.17      139.14     10.33 o


  -7   4   2        2.05        8.79      5.15 o


  -6   4   2       38.36       74.43      5.85 o


  -5   4   2      318.32      228.49      7.59 o


  -4   4   2      129.76      127.70      5.53 o


  -3   4   2     2303.03     2215.94     23.93 o


  -2   4   2     4806.05     5209.38     43.99 o


  -1   4   2     3262.69     3254.15     33.13 o


   0   4   2       52.44       45.16      4.05 o


   1   4   2     2639.52     2533.77     25.19 o


   2   4   2      101.88      105.18      4.80 o


   3   4   2     2892.11     3017.59     31.12 o


   4   4   2       30.76       47.01      4.16 o


   5   4   2      612.92      654.19     13.41 o


   6   4   2      316.63      238.18     11.32 o


   7   4   2       27.30       13.75      5.73 o


   8   4   2        5.81       -1.99      9.23 o


   9   4   2      210.19      214.85     18.51 o


  10   4   2       27.68       24.53      7.73 o


  11   4   2        4.32        9.59      8.31 o


 -11   5   2       29.24       18.53     12.54 o


 -10   5   2       10.64        5.73     10.54 o


  -9   5   2       12.22       -4.42      6.55 o


  -8   5   2       35.68       31.17      8.18 o


  -7   5   2        0.64        9.87      6.60 o


  -6   5   2      230.58      196.18      9.13 o


  -5   5   2      624.20      836.92     25.10 o


  -4   5   2      918.19      743.90     15.43 o


  -3   5   2      598.65      834.55     13.31 o


  -2   5   2       26.37       14.80      2.39 o


  -1   5   2       29.26       16.97      3.18 o


   0   5   2      325.11      322.97      8.66 o


   1   5   2      156.06      186.56      5.84 o


   2   5   2       12.65       20.83      4.06 o


   3   5   2      144.31      107.08      5.45 o


   4   5   2      215.63      268.26      8.57 o


   5   5   2      820.83      631.61     13.76 o


   6   5   2      102.86       69.11      6.62 o


   7   5   2       40.62       40.04      8.66 o


   8   5   2      110.14      109.01     11.14 o


   9   5   2        5.28       20.09      7.39 o


  10   5   2        0.08       -1.88      7.11 o


  11   5   2        1.27        3.00     17.39 o


 -10   6   2       80.60       89.15     25.63 o


  -9   6   2       44.74       71.50     15.03 o


  -8   6   2       19.44       27.01     10.45 o


  -7   6   2       13.77       24.17      9.83 o


  -6   6   2       99.64       96.91     10.42 o


  -5   6   2      112.98      108.11      8.26 o


  -4   6   2      933.68     1041.09     19.11 o


  -3   6   2      176.63      115.49      7.28 o


  -2   6   2        8.35        5.14      3.34 o


  -1   6   2       25.62       29.06      3.85 o


   0   6   2     1184.77     1189.88     19.03 o


   1   6   2     2454.06     2783.36     29.24 o


   2   6   2      437.51      422.54      9.91 o


   3   6   2        1.20        5.58      3.05 o


   4   6   2      371.83      328.31      9.84 o


   5   6   2      101.22       81.72      5.99 o


   6   6   2      136.60      112.16      8.27 o


   7   6   2       78.91       86.12      8.19 o


   8   6   2      231.07      185.49     13.17 o


   9   6   2       21.93       10.13      7.67 o


  10   6   2        0.88       -2.65     19.46 o


 -10   7   2        0.37       -8.28     12.79 o


  -9   7   2       29.61       36.90     12.90 o


  -8   7   2        0.87       -7.79      7.79 o


  -7   7   2        5.46       -7.59      8.50 o


  -6   7   2       66.15       75.55     10.34 o


  -5   7   2       84.40       55.22      7.42 o


  -4   7   2       14.72       41.60      8.45 o


  -3   7   2       97.54       67.68      7.32 o


  -2   7   2      136.66      153.00      8.48 o


  -1   7   2      165.90      200.08      9.80 o


   0   7   2      193.68      169.53      9.05 o


   1   7   2      416.16      518.78     12.84 o


   2   7   2       21.68       27.38      4.64 o


   3   7   2       55.29       41.63      4.59 o


   4   7   2      345.57      274.20     10.48 o


   5   7   2        8.20       17.45      5.21 o


   6   7   2        1.42       -5.60      5.60 o


   7   7   2       70.89       82.31      9.42 o


   8   7   2       51.55       42.67     11.91 o


   9   7   2        5.70       20.03     11.20 o


  10   7   2        2.76       -1.19     12.06 o


  -9   8   2        5.44       -6.66     11.21 o


  -8   8   2        8.23       -8.07     10.88 o


  -7   8   2        8.75        6.94      8.14 o


  -6   8   2       26.08       12.46      7.80 o


  -5   8   2        0.17       -6.80      6.80 o


  -4   8   2        0.16        4.94      5.30 o


  -3   8   2       36.46       66.55      7.22 o


  -2   8   2      181.60      154.31     12.50 o


  -1   8   2      248.93      267.99     16.01 o


   0   8   2       63.95       47.11      6.31 o


   1   8   2      311.40      285.15     15.32 o


   2   8   2      188.67      207.67     13.56 o


   3   8   2        5.02       12.26      8.25 o


   4   8   2      250.18      254.57     12.56 o


   5   8   2      369.27      336.88     14.54 o


   6   8   2       22.80       20.72     11.17 o


   7   8   2        0.91       -9.05      9.05 o


   8   8   2       13.29       15.72     16.79 o


   9   8   2       10.58       29.29     13.05 o


  -9   9   2        0.55       12.59     20.21 o


  -8   9   2       16.90       23.94     18.25 o


  -7   9   2        8.19        5.67     11.38 o


  -6   9   2        7.13       13.64      9.91 o


  -5   9   2        0.69       19.28     20.66 o


  -4   9   2       39.91       24.44      8.52 o


  -3   9   2        0.08        6.83      7.14 o


  -2   9   2       16.45       30.97      8.48 o


  -1   9   2       21.57       20.86      8.16 o


   0   9   2       26.52       32.50      8.25 o


   1   9   2       23.10       16.13      6.01 o


   2   9   2        6.71       18.63      5.80 o


   3   9   2      118.44      139.17     13.20 o


   4   9   2        1.91       11.42      6.89 o


   5   9   2      100.86      112.26     12.29 o


   6   9   2       11.18       -2.45      9.77 o


   7   9   2       43.49       24.81     13.34 o


   8   9   2        6.80      -10.65     15.24 o


   9   9   2        2.92       24.34     22.89 o


  -8  10   2       37.64       50.09     26.04 o


  -7  10   2        0.07       12.35     12.75 o


  -6  10   2        6.03        5.30     11.69 o


  -5  10   2        1.29       -3.15      8.11 o


  -4  10   2       52.84       74.67     11.45 o


  -3  10   2        3.91        8.43      7.89 o


  -2  10   2        0.01        2.32      7.58 o


  -1  10   2        0.16       -2.05      7.35 o


   0  10   2      102.80      100.77     11.66 o


   1  10   2        4.77        5.67      7.51 o


   2  10   2       60.85       46.63     10.24 o


   3  10   2        0.00        9.08     10.74 o


   4  10   2        8.84       14.99      8.80 o


   5  10   2       25.06       35.06     13.96 o


   6  10   2        6.71        8.32     10.64 o


   7  10   2        5.73       12.80     12.85 o


   8  10   2        9.54        4.73     20.57 o


  -7  11   2        0.37        5.03     14.81 o


  -6  11   2        8.50       -1.31     11.70 o


  -5  11   2        1.18       -5.98     14.09 o


  -4  11   2       58.20       67.72     11.78 o


  -3  11   2        6.08        4.43      9.09 o


  -2  11   2      173.19      180.94     15.51 o


  -1  11   2       15.92       21.36      7.48 o


   0  11   2        1.24        3.29      8.37 o


   1  11   2        7.01       12.69     12.90 o


   2  11   2        2.53       -7.08     12.40 o


   3  11   2       69.49       83.36     15.38 o


   4  11   2       24.63       34.98     13.81 o


   5  11   2        0.77        2.51     11.69 o


   6  11   2        8.64       25.70     13.71 o


   7  11   2        1.83        0.97     15.24 o


  -5  12   2        3.21       17.51     20.62 o


  -4  12   2       12.18       17.07     11.69 o


  -3  12   2       73.95       77.94     12.27 o


  -2  12   2       46.89       42.69     11.11 o


  -1  12   2        4.62        1.61     21.15 o


   0  12   2        9.34       -7.32     13.28 o


   1  12   2        0.14        1.12     16.07 o


   2  12   2       17.92       25.26     14.19 o


   3  12   2       18.53       31.90     43.91 o


   4  12   2        0.13        4.44     13.00 o


   5  12   2        3.71       14.64     25.75 o


  -3  13   2        7.62       19.63     16.68 o


  -2  13   2       17.79       32.33     15.86 o


  -1  13   2        0.00      -11.40     12.21 o


   0  13   2        0.81        8.15     13.27 o


   1  13   2        2.43        1.90     13.03 o


   2  13   2        7.54        4.40     13.16 o


   3  13   2       13.54        9.97     14.08 o


 -12   1   3        0.38        9.60     11.46 o


 -11   1   3        5.27       17.24      7.63 o


 -10   1   3       20.07       26.68      7.07 o


  -9   1   3        2.47        8.57      5.71 o


  -8   1   3        7.73        1.85      5.02 o


  -7   1   3      216.43      202.85     14.09 o


  -6   1   3       42.02       72.92      7.22 o


  -5   1   3        0.12        5.13      2.64 o


  -4   1   3        0.02        1.75      1.91 o


  -3   1   3     2663.69     2608.67     24.59 o


  -2   1   3      985.07      967.85     11.48 o


  -1   1   3      977.63     1029.54     11.06 o


   0   1   3      104.40      133.45      3.45 o


   1   1   3      424.13      378.35      6.68 o


   2   1   3      247.37      217.37      5.66 o


   3   1   3      293.72      207.51      6.99 o


   4   1   3      126.27      134.65      5.30 o


   5   1   3        2.39        2.97      2.93 o


   6   1   3      155.33      105.29      6.90 o


   7   1   3       27.32       23.91      5.97 o


   8   1   3       48.10       29.32      7.12 o


   9   1   3       44.43       59.42     16.03 o


  10   1   3        6.24       12.31      6.55 o


  11   1   3        2.27       -6.73      6.73 o


  12   1   3       16.88       17.48     10.22 o


 -12   2   3        0.51       15.75     10.84 o


 -11   2   3        4.35       18.43      9.35 o


 -10   2   3       42.51       29.45      7.74 o


  -9   2   3        6.08        8.16      8.61 o


  -8   2   3        0.12        3.90      6.29 o


  -7   2   3      262.95      162.68     10.10 o


  -6   2   3       57.46       39.70      5.56 o


  -5   2   3      203.61      213.29      6.31 o


  -4   2   3      305.59      380.84      8.03 o


  -3   2   3     4341.17     4561.41     42.63 o


  -2   2   3     1005.16      756.70      9.96 o


  -1   2   3     1255.00     1419.87     16.85 o


   0   2   3    18346.14    18283.38    131.50 o


   1   2   3     1327.69     1402.78     15.54 o


   2   2   3     3253.59     3665.50     33.03 o


   3   2   3      800.76      652.50     11.18 o


   4   2   3        4.16        4.59      2.60 o


   5   2   3       26.12       14.33      3.10 o


   6   2   3      272.76      267.31     10.27 o


   7   2   3       29.85       33.03      6.52 o


   8   2   3      137.70      162.42     12.73 o


   9   2   3      114.25       98.07     10.22 o


  10   2   3       53.19       75.59     10.95 o


  11   2   3       43.19       56.02     10.21 o


 -11   3   3        5.69        6.39      8.89 o


 -10   3   3       22.82       27.60      8.95 o


  -9   3   3        7.28        6.66      7.17 o


  -8   3   3       95.07      107.32      9.30 o


  -7   3   3       19.48        8.25      6.58 o


  -6   3   3      125.50      110.34      6.57 o


  -5   3   3      111.12      119.80      5.42 o


  -4   3   3      814.06      934.09     14.08 o


  -3   3   3      455.28      440.79      8.49 o


  -2   3   3      645.79      512.39      8.04 o


  -1   3   3      487.49      602.71     11.35 o


   0   3   3     1365.12     1297.45     14.37 o


   1   3   3     1669.37     1941.94     26.68 o


   2   3   3      298.21      244.29      6.60 o


   3   3   3     2489.06     2608.31     27.69 o


   4   3   3      102.74      106.30      5.99 o


   5   3   3      265.67      208.23      7.52 o


   6   3   3       66.07       52.29      5.75 o


   7   3   3      217.63      220.64     13.81 o


   8   3   3       84.63       88.79      9.29 o


   9   3   3        7.18        1.49      6.22 o


  10   3   3        4.98        8.80      7.08 o


  11   3   3        0.48       -7.35      7.35 o


 -11   4   3       21.30       22.70     10.20 o


 -10   4   3       13.85        9.63     10.57 o


  -9   4   3        0.35       11.82      7.62 o


  -8   4   3       36.91       52.27     11.64 o


  -7   4   3        8.15        5.31      4.95 o


  -6   4   3       68.23       64.32      5.77 o


  -5   4   3      240.24      168.02      6.66 o


  -4   4   3        5.53        4.54      2.73 o


  -3   4   3      473.14      541.62     11.09 o


  -2   4   3      604.59      711.05     10.29 o


  -1   4   3     3290.79     3613.63     42.86 o


   0   4   3      721.20      666.38     10.79 o


   1   4   3       23.52       15.82      2.58 o


   2   4   3     2953.29     2762.16     28.55 o


   3   4   3        3.34        2.59      2.65 o


   4   4   3      291.07      353.31     12.86 o


   5   4   3        2.10        2.45      4.21 o


   6   4   3      269.97      261.78     10.82 o


   7   4   3      101.25       98.27      9.32 o


   8   4   3       25.29       39.83      7.67 o


   9   4   3      360.03      332.74     37.85 o


  10   4   3        2.01       -4.09      6.40 o


  11   4   3        0.69        2.39      8.11 o


 -11   5   3       20.65        8.96     15.68 o


 -10   5   3        4.64        3.96     10.46 o


  -9   5   3       49.45       55.05     12.37 o


  -8   5   3       74.14      103.44     15.42 o


  -7   5   3      261.69      238.50     15.16 o


  -6   5   3      159.82      198.85     10.78 o


  -5   5   3       17.72        6.02      4.04 o


  -4   5   3      162.82      182.01      6.66 o


  -3   5   3       26.80       36.34      3.75 o


  -2   5   3      549.83      546.47     11.11 o


  -1   5   3      908.12     1163.21     17.30 o


   0   5   3      558.05      731.79     13.62 o


   1   5   3      456.34      574.10     10.51 o


   2   5   3       86.94       87.10      4.81 o


   3   5   3       52.05       73.96      4.96 o


   4   5   3        0.04        2.11      3.00 o


   5   5   3      319.26      326.58     10.17 o


   6   5   3       55.07       70.37      7.55 o


   7   5   3       43.13       44.66      6.75 o


   8   5   3      386.99      338.98     18.63 o


   9   5   3        0.00       -2.27      6.45 o


  10   5   3        0.12       -3.45      6.11 o


  11   5   3        2.48        8.60      8.72 o


 -10   6   3       12.91       15.23     11.38 o


  -9   6   3      205.43      228.48     21.99 o


  -8   6   3        1.62        0.94      8.74 o


  -7   6   3       31.73       41.97     11.98 o


  -6   6   3       52.18       39.08      8.10 o


  -5   6   3       30.77       53.28      6.72 o


  -4   6   3       81.40       68.37      7.16 o


  -3   6   3      216.59      235.76     10.75 o


  -2   6   3      395.48      337.08      9.56 o


  -1   6   3      242.73      308.37      9.63 o


   0   6   3        2.10        0.70      2.99 o


   1   6   3       87.51      117.90      5.11 o


   2   6   3        4.44       -0.70      2.70 o


   3   6   3       14.25       13.67      3.51 o


   4   6   3      820.94      714.59     14.88 o


   5   6   3      110.39      139.60      8.74 o


   6   6   3       29.14       45.99      8.10 o


   7   6   3       17.59       23.90      6.73 o


   8   6   3        0.15        2.30      6.42 o


   9   6   3       12.89       36.36      8.90 o


  10   6   3        3.93        8.54     14.85 o


 -10   7   3       12.48       31.43     23.11 o


  -9   7   3       88.24      102.38     17.22 o


  -8   7   3       61.92       73.07     26.89 o


  -7   7   3       56.58       50.57     12.31 o


  -6   7   3      113.43      126.75     11.93 o


  -5   7   3      131.79      105.06     10.84 o


  -4   7   3       85.04      105.70      8.89 o


  -3   7   3        0.13       10.29      4.97 o


  -2   7   3       40.86       62.71      8.74 o


  -1   7   3       14.31       13.94      3.88 o


   0   7   3       52.20       45.36      4.95 o


   1   7   3      137.58      154.05      7.59 o


   2   7   3      378.12      289.89     10.41 o


   3   7   3      315.18      232.40      9.82 o


   4   7   3      124.46      147.60      7.43 o


   5   7   3      206.82      215.51     14.52 o


   6   7   3      188.61      152.96     15.54 o


   7   7   3        1.34        5.77      6.93 o


   8   7   3       13.34       16.77      8.87 o


   9   7   3       13.07       40.71     12.88 o


  10   7   3        8.40        9.62     12.75 o


  -9   8   3        4.06        4.41     12.65 o


  -8   8   3       41.52       56.06     14.25 o


  -7   8   3       55.99       91.86     15.34 o


  -6   8   3       72.74       39.98      9.12 o


  -5   8   3       45.65       15.10      8.43 o


  -4   8   3        2.22       -1.68      5.19 o


  -3   8   3        5.11       13.69      6.78 o


  -2   8   3        2.38        1.92      4.84 o


  -1   8   3      153.04      170.77     14.70 o


   0   8   3       33.84       31.75      7.31 o


   1   8   3      438.78      391.25     14.37 o


   2   8   3        6.40        8.75      5.14 o


   3   8   3        0.08       -1.67      5.91 o


   4   8   3        5.62       -5.25      5.25 o


   5   8   3        7.74       -1.89      5.54 o


   6   8   3       50.34       94.16     17.48 o


   7   8   3       38.01       55.96     13.69 o


   8   8   3        1.89       14.67     15.91 o


   9   8   3        0.03        0.50     19.99 o


  -9   9   3       13.18        1.05     13.22 o


  -8   9   3        0.70       -2.46     24.01 o


  -7   9   3        3.02       18.16     11.90 o


  -6   9   3       45.25       34.71     11.93 o


  -5   9   3        0.07        1.19      9.03 o


  -4   9   3        4.89        4.70      7.66 o


  -3   9   3       81.64       59.69     15.92 o


  -2   9   3        0.22        2.51      7.64 o


  -1   9   3      152.56      162.60     14.95 o


   0   9   3      321.67      307.15     17.02 o


   1   9   3       68.85       57.85     13.21 o


   2   9   3      319.97      272.32     17.87 o


   3   9   3      889.52      929.38     24.58 o


   4   9   3      248.53      252.97     13.69 o


   5   9   3        6.46        3.29      6.53 o


   6   9   3        9.46       -2.07     11.72 o


   7   9   3        1.57       17.47     11.85 o


   8   9   3        0.38       -4.35     15.24 o


   9   9   3        0.77       11.01     22.77 o


  -8  10   3       11.49        6.86     25.42 o


  -7  10   3        7.19        4.91     11.83 o


  -6  10   3        1.09      -12.86     12.86 o


  -5  10   3       17.39       29.80     14.00 o


  -4  10   3      133.00       95.40     12.47 o


  -3  10   3       80.75      100.12     15.30 o


  -2  10   3       89.28      107.83     12.29 o


  -1  10   3      197.75      192.42     15.98 o


   0  10   3       29.11       44.59     11.05 o


   1  10   3        3.46        3.51      8.21 o


   2  10   3      349.96      365.06     19.27 o


   3  10   3      174.30      195.05     14.93 o


   4  10   3        0.00        0.10      7.38 o


   5  10   3       18.21        9.00     10.90 o


   6  10   3       63.50       84.83     21.08 o


   7  10   3        9.82       -0.21     12.65 o


   8  10   3        0.00       -8.86     18.16 o


  -7  11   3       30.13       49.34     16.23 o


  -6  11   3        2.08        1.99     12.79 o


  -5  11   3        2.94       12.95     11.40 o


  -4  11   3       23.33       44.91     11.26 o


  -3  11   3        2.35       13.00      8.82 o


  -2  11   3        5.17        6.91      8.09 o


  -1  11   3       10.15        3.89      8.56 o


   0  11   3       80.34       77.38     16.43 o


   1  11   3       11.07        2.37      7.92 o


   2  11   3       35.20       35.08     12.29 o


   3  11   3       16.35       31.75     12.04 o


   4  11   3        1.80       10.03     11.72 o


   5  11   3        1.87        6.83     18.44 o


   6  11   3       52.34       30.89     18.57 o


   7  11   3        3.25       28.10     15.75 o


  -5  12   3       23.25        3.09     21.63 o


  -4  12   3       64.67       50.70     13.04 o


  -3  12   3       85.42       70.98     17.06 o


  -2  12   3       46.25       20.97     10.11 o


  -1  12   3       71.71       83.46     10.74 o


   0  12   3       76.66       91.93     18.11 o


   1  12   3       14.05       -8.41     12.80 o


   2  12   3        5.05        0.80     12.74 o


   3  12   3        2.45       20.95     13.11 o


   4  12   3        0.45        7.28     12.23 o


   5  12   3       11.84       -8.62     21.40 o


  -3  13   3       31.57       54.27     13.21 o


  -2  13   3       47.82       86.98     22.20 o


  -1  13   3        6.60       33.35     15.09 o


   0  13   3        0.09       -6.69     13.55 o


   1  13   3       21.55       26.12     32.23 o


   2  13   3        0.00       16.95     15.50 o


   3  13   3        1.06       10.58     24.62 o


 -12   0   4        3.86       13.23     19.76 o


 -11   0   4      101.79      114.38     33.73 o


 -10   0   4       95.08      135.43     16.70 o


  -9   0   4        6.27       22.71      9.69 o


  -8   0   4       12.46       19.49      9.11 o


  -7   0   4       13.10       11.35      6.54 o


  -6   0   4     1205.06     1264.64     36.85 o


  -5   0   4      814.26      840.02     17.47 o


  -4   0   4     6706.70     6843.59     79.64 o


  -3   0   4     1109.47     1156.70     20.37 o


  -2   0   4     1117.12     1031.65     17.71 o


  -1   0   4     3247.25     3410.77     41.42 o


   0   0   4     1562.98     1475.42     22.04 o


   1   0   4     2759.21     3124.76     46.29 o


   2   0   4     2600.05     2282.61     33.12 o


   3   0   4        3.10        2.75      3.26 o


   4   0   4     1598.47     1435.95     29.68 o


   5   0   4      813.94      796.58     21.83 o


   6   0   4       67.62       61.64     11.42 o


   7   0   4      955.87      898.37     34.64 o


   8   0   4       43.31       39.94     10.88 o


   9   0   4       65.62       49.04     11.84 o


  10   0   4        2.53       -3.54      8.94 o


  11   0   4        4.91       -7.37      9.03 o


 -12   1   4        3.91       16.06     12.56 o


 -11   1   4        6.04       26.96     10.07 o


 -10   1   4       34.14       27.84      7.59 o


  -9   1   4        2.76       24.84      6.59 o


  -8   1   4      108.88       72.71      8.26 o


  -7   1   4      100.73       97.46      8.35 o


  -6   1   4      142.46      143.62      8.83 o


  -5   1   4       95.91       51.54      3.39 o


  -4   1   4      441.53      467.47      8.80 o


  -3   1   4       95.32       80.30      3.69 o


  -2   1   4     2080.91     2039.63     20.23 o


  -1   1   4     2675.87     3102.44     27.08 o


   0   1   4     7175.35     7252.05     56.17 o


   1   1   4       45.03       49.83      3.04 o


   2   1   4     1252.24     1398.12     17.87 o


   3   1   4      185.43      160.85      5.58 o


   4   1   4       36.66       61.24      4.15 o


   5   1   4       91.68      129.85      6.04 o


   6   1   4        5.67        3.12      3.09 o


   7   1   4       94.30       85.75     11.74 o


   8   1   4      297.22      353.38     19.87 o


   9   1   4       94.43       90.07     13.19 o


  10   1   4       29.70       23.24      7.54 o


  11   1   4        0.16        6.91      7.60 o


 -11   2   4        3.37       -0.17      9.01 o


 -10   2   4        4.20        7.47      8.25 o


  -9   2   4        9.26        5.62      6.93 o


  -8   2   4       14.48       14.97      5.58 o


  -7   2   4        0.01       10.54      4.86 o


  -6   2   4      125.40       77.30      6.82 o


  -5   2   4       79.71       89.51      5.00 o


  -4   2   4     1933.95     1880.55     21.41 o


  -3   2   4      340.10      394.42      7.89 o


  -2   2   4     7464.70     7828.92     61.26 o


  -1   2   4    14206.65    15098.70    122.65 o


   0   2   4     9972.55    10040.75     83.35 o


   1   2   4      452.82      425.71      8.06 o


   2   2   4       29.43       23.03      2.92 o


   3   2   4      423.66      501.93     10.19 o


   4   2   4      602.68      660.63     12.61 o


   5   2   4      875.03      896.75     15.70 o


   6   2   4        0.06        0.33      3.09 o


   7   2   4      450.92      380.14     15.99 o


   8   2   4       23.11       49.06      9.22 o


   9   2   4        0.87       -2.75      7.86 o


  10   2   4        8.97        6.19      8.81 o


  11   2   4       50.28       59.57     10.20 o


 -11   3   4        0.37       -1.22      8.43 o


 -10   3   4       62.75       78.63     11.77 o


  -9   3   4       20.89       22.15      9.10 o


  -8   3   4      131.12      112.62     11.42 o


  -7   3   4      700.25      619.63     18.97 o


  -6   3   4      796.27      811.60     17.05 o


  -5   3   4        0.96       -1.23      2.49 o


  -4   3   4      346.35      424.84      9.20 o


  -3   3   4      526.04      618.91     13.13 o


  -2   3   4      377.02      267.00      7.35 o


  -1   3   4     8039.34     8957.25     70.44 o


   0   3   4        0.70        2.48      2.57 o


   1   3   4      740.41      573.65      9.83 o


   2   3   4     2427.89     2258.51     24.51 o


   3   3   4      181.90      256.81      7.62 o


   4   3   4        3.91        0.46      2.69 o


   5   3   4      114.74      136.74      6.51 o


   6   3   4       24.88       28.50      5.07 o


   7   3   4      129.88       87.79     10.73 o


   8   3   4      393.63      445.85     18.66 o


   9   3   4       29.10       47.26      8.06 o


  10   3   4       23.92       40.61      8.84 o


  11   3   4       62.28       54.01     10.47 o


 -11   4   4        9.12       21.71     10.03 o


 -10   4   4       10.70        3.67      8.20 o


  -9   4   4       56.03       75.75     11.75 o


  -8   4   4       42.25       74.97     12.90 o


  -7   4   4       19.57       11.11      6.82 o


  -6   4   4        8.57        3.22      6.33 o


  -5   4   4      680.74      770.29     14.00 o


  -4   4   4      185.51      138.44      5.52 o


  -3   4   4     1561.89     1568.91     21.89 o


  -2   4   4     1477.25     1509.84     20.44 o


  -1   4   4        0.15       -1.21      2.06 o


   0   4   4       38.00       28.04      2.78 o


   1   4   4      339.71      331.05      7.80 o


   2   4   4     1602.15     1722.72     21.33 o


   3   4   4      329.16      381.52      9.65 o


   4   4   4       76.75       70.38      5.00 o


   5   4   4      213.27      152.39      7.16 o


   6   4   4       63.24       90.71      7.35 o


   7   4   4      525.16      642.03     21.11 o


   8   4   4       68.24      110.25     10.56 o


   9   4   4       27.55       22.76      7.36 o


  10   4   4        0.37        5.41      6.70 o


  11   4   4       13.79        7.72     11.92 o


 -11   5   4       31.42       27.01     14.32 o


 -10   5   4        1.06        0.58     10.91 o


  -9   5   4       43.88       39.38     12.33 o


  -8   5   4       55.59       58.10     16.44 o


  -7   5   4       77.42       85.97     10.17 o


  -6   5   4       18.14        6.77      5.48 o


  -5   5   4      107.53       48.06      5.25 o


  -4   5   4       32.13       53.78      5.10 o


  -3   5   4      187.12      131.80      4.79 o


  -2   5   4       42.61       73.55      3.90 o


  -1   5   4        0.63        5.13      2.71 o


   0   5   4      264.03      223.60      7.53 o


   1   5   4        6.24       12.88      2.87 o


   2   5   4       74.61       85.19      4.95 o


   3   5   4       56.86       20.80      3.58 o


   4   5   4       18.34        6.41      3.46 o


   5   5   4        4.56        2.21      4.15 o


   6   5   4      260.46      196.31     10.25 o


   7   5   4      286.55      335.09     15.39 o


   8   5   4      158.23      166.49     12.24 o


   9   5   4        1.17        3.88      6.65 o


  10   5   4        2.21        2.45      6.65 o


  11   5   4        3.01        8.16      9.17 o


 -10   6   4       32.53       29.82     14.40 o


  -9   6   4        3.87       -8.74      8.74 o


  -8   6   4       43.01       28.76     11.70 o


  -7   6   4        0.62        9.34      8.96 o


  -6   6   4        1.30        1.47      6.02 o


  -5   6   4      298.83      328.10     17.09 o


  -4   6   4      102.47       60.50      6.98 o


  -3   6   4       97.52      126.07      7.47 o


  -2   6   4       77.93       73.25      6.47 o


  -1   6   4        2.31        9.21      3.10 o


   0   6   4       24.00       13.50      3.95 o


   1   6   4      251.17      195.56      7.93 o


   2   6   4       75.56       76.22      4.99 o


   3   6   4       10.68        7.15      3.28 o


   4   6   4       43.85       63.73      5.39 o


   5   6   4        1.84        5.57      4.08 o


   6   6   4      995.79     1030.09     29.84 o


   7   6   4        0.00       -2.75      5.39 o


   8   6   4        4.67       16.28      7.21 o


   9   6   4       21.08       46.33      9.20 o


  10   6   4        1.28       12.89     13.93 o


 -10   7   4       18.77        9.14     12.75 o


  -9   7   4        7.74       21.46     12.45 o


  -8   7   4       10.04       20.05     11.42 o


  -7   7   4      204.83      224.38     19.95 o


  -6   7   4       16.01       33.46      8.21 o


  -5   7   4        1.44        4.43      6.37 o


  -4   7   4      210.92      181.85     10.94 o


  -3   7   4       45.73       39.18      6.37 o


  -2   7   4        0.26        0.82      4.18 o


  -1   7   4     1069.97     1037.91     22.98 o


   0   7   4       85.11       77.74      5.68 o


   1   7   4       56.69       37.47      5.16 o


   2   7   4      689.08      606.18     15.15 o


   3   7   4       13.15        8.65      4.24 o


   4   7   4      353.74      287.02     12.48 o


   5   7   4      415.08      354.71     12.85 o


   6   7   4      154.54      159.10     10.14 o


   7   7   4       39.04       53.90     19.14 o


   8   7   4       28.68       45.84     11.82 o


   9   7   4        2.34       -4.93      9.36 o


  10   7   4        0.98       14.54     15.37 o


  -9   8   4       11.62       -4.50     26.59 o


  -8   8   4        1.79       18.98     18.22 o


  -7   8   4       52.91       67.48     14.15 o


  -6   8   4       48.54       27.88      8.70 o


  -5   8   4        0.48       -1.71      9.54 o


  -4   8   4        2.59       -1.13      5.69 o


  -3   8   4       87.60       82.96      8.36 o


  -2   8   4      111.97      120.45     12.51 o


  -1   8   4      130.03      141.47     10.96 o


   0   8   4        0.00       -4.25      4.25 o


   1   8   4      295.12      242.74     14.50 o


   2   8   4      119.11      141.49      9.98 o


   3   8   4      392.54      416.39     19.90 o


   4   8   4      289.51      289.45     13.82 o


   5   8   4        5.69        6.70      5.88 o


   6   8   4        8.40        8.16      7.79 o


   7   8   4       74.87       77.29     11.36 o


   8   8   4       16.37       27.45     18.42 o


   9   8   4        0.50        5.37     17.20 o


  -8   9   4        0.49       10.03     23.90 o


  -7   9   4        0.13       16.85     12.70 o


  -6   9   4       95.32      106.74     13.93 o


  -5   9   4       37.96       79.16     14.85 o


  -4   9   4      118.33       87.22     11.67 o


  -3   9   4       49.12       50.43     11.87 o


  -2   9   4        2.99        4.04      7.61 o


  -1   9   4      116.17      103.45     11.45 o


   0   9   4      170.54      184.04     14.30 o


   1   9   4      708.34      817.76     27.45 o


   2   9   4       64.79       44.84      8.81 o


   3   9   4       92.92      102.66     14.13 o


   4   9   4        6.26       13.92      6.52 o


   5   9   4      284.81      217.67     13.40 o


   6   9   4       39.39       33.21     11.17 o


   7   9   4        0.06       -3.51     11.63 o


   8   9   4        4.17       -1.27     17.61 o


  -8  10   4       24.64       46.80     26.09 o


  -7  10   4        0.17       -4.59     16.72 o


  -6  10   4        2.24        1.11     10.76 o


  -5  10   4       21.43       21.47     11.91 o


  -4  10   4      198.03      186.25     15.56 o


  -3  10   4       35.75       26.03     12.54 o


  -2  10   4       54.75       41.84     22.65 o


  -1  10   4       46.57       45.68     10.34 o


   0  10   4      159.79      178.21     14.93 o


   1  10   4      807.03      863.75     35.58 o


   2  10   4      129.50      118.53     12.40 o


   3  10   4        0.60        7.47      9.86 o


   4  10   4        0.37       -7.11      7.11 o


   5  10   4       15.66       15.93     11.81 o


   6  10   4        4.45       25.91     16.21 o


   7  10   4        1.45        5.58     12.97 o


  -6  11   4        1.40       -1.44     12.79 o


  -5  11   4        2.42       -6.75     10.57 o


  -4  11   4        0.31        3.40      8.61 o


  -3  11   4       92.90       71.71     12.42 o


  -2  11   4       14.86       11.72     11.39 o


  -1  11   4       35.20       22.50     10.58 o


   0  11   4      206.89      208.82     16.29 o


   1  11   4      286.76      280.15     18.56 o


   2  11   4        5.00       10.52      8.50 o


   3  11   4       27.96       21.36     24.77 o


   4  11   4        1.35       -8.53      9.69 o


   5  11   4        6.84      -19.68     19.68 o


   6  11   4        2.25       -5.30     18.23 o


  -5  12   4        0.34       -9.24     12.46 o


  -4  12   4       29.22       46.62     14.91 o


  -3  12   4        5.67       10.97     13.39 o


  -2  12   4       40.76       51.54     12.20 o


  -1  12   4        6.30       -6.37      8.96 o


   0  12   4        5.47       14.00      9.52 o


   1  12   4       11.29       14.57     12.19 o


   2  12   4       23.86       46.93     13.05 o


   3  12   4        5.19       19.05     12.64 o


   4  12   4       30.35       27.29     13.81 o


   5  12   4        2.45      -10.30     21.43 o


  -3  13   4       28.74       22.72     15.60 o


  -2  13   4       25.86       39.30     16.02 o


  -1  13   4       17.25       10.37     10.58 o


   0  13   4        0.10       -7.90     13.95 o


   1  13   4        3.36       33.73     14.54 o


   2  13   4        0.93        1.26     12.03 o


 -11   1   5        2.11        7.65      9.47 o


 -10   1   5       29.30       26.68     11.02 o


  -9   1   5        4.67        8.03      6.12 o


  -8   1   5       10.95        7.90      5.62 o


  -7   1   5        8.99       10.59      5.59 o


  -6   1   5        6.76       -1.83      4.03 o


  -5   1   5      400.09      448.45      9.42 o


  -4   1   5      836.85      873.46     13.33 o


  -3   1   5      419.70      509.57      9.37 o


  -2   1   5      267.32      309.66      7.41 o


  -1   1   5      589.20      564.40      8.89 o


   0   1   5       52.09       62.16      3.40 o


   1   1   5      212.53      194.01      6.15 o


   2   1   5      126.45      132.89      5.15 o


   3   1   5       16.30       14.92      3.77 o


   4   1   5     1022.27     1214.94     18.16 o


   5   1   5       74.62       80.50      5.16 o


   6   1   5        8.67       11.84      3.45 o


   7   1   5       84.02      118.74     10.11 o


   8   1   5      123.91      145.08     11.37 o


   9   1   5       30.40       28.95      7.44 o


  10   1   5       39.03       75.04      9.97 o


  11   1   5        0.12       -0.56      8.15 o


 -11   2   5       18.72       19.32     10.49 o


 -10   2   5        1.13       -2.86      7.09 o


  -9   2   5       23.17       16.14      7.99 o


  -8   2   5        4.32        1.37      5.08 o


  -7   2   5       10.35       15.06      5.31 o


  -6   2   5        0.06        5.24      4.21 o


  -5   2   5        9.84        6.83      2.97 o


  -4   2   5      253.46      288.65      7.49 o


  -3   2   5      845.68      977.72     14.01 o


  -2   2   5     6219.30     6041.91     49.65 o


  -1   2   5      283.47      464.19      7.89 o


   0   2   5     1480.16     1405.63     16.40 o


   1   2   5     1319.52     1103.36     14.73 o


   2   2   5      308.28      215.78      6.59 o


   3   2   5      158.32      101.32      5.08 o


   4   2   5      411.95      396.51     10.07 o


   5   2   5      139.10      148.45      6.73 o


   6   2   5        0.01        0.36      3.21 o


   7   2   5      568.06      496.89     18.74 o


   8   2   5       61.59       48.16      7.81 o


   9   2   5       21.28       26.80      7.01 o


  10   2   5        1.61       -0.74      7.98 o


  11   2   5        3.53       10.22      8.23 o


 -11   3   5        0.01        0.28      9.66 o


 -10   3   5       22.65        7.43     11.44 o


  -9   3   5        1.71        4.54     10.56 o


  -8   3   5      128.89      113.42     11.76 o


  -7   3   5       12.70       21.78      7.58 o


  -6   3   5      194.84      211.83      8.96 o


  -5   3   5        1.16       -0.03      2.60 o


  -4   3   5        8.69       11.96      2.79 o


  -3   3   5       15.46       11.85      2.34 o


  -2   3   5      611.08      582.96     11.72 o


  -1   3   5       62.32       80.05      4.44 o


   0   3   5        0.83        5.07      2.20 o


   1   3   5      714.57      765.80     12.21 o


   2   3   5     2230.06     2406.01     26.57 o


   3   3   5     2078.48     2472.55     28.20 o


   4   3   5      440.72      406.68     10.50 o


   5   3   5      728.45      818.04     15.97 o


   6   3   5        6.98       -1.19      4.62 o


   7   3   5      230.50      275.85     14.19 o


   8   3   5       93.36      135.49     11.17 o


   9   3   5      308.82      344.83     26.50 o


  10   3   5        0.46       11.98      7.36 o


  11   3   5       40.04       48.18     10.85 o


 -11   4   5       12.84       32.25     13.52 o


 -10   4   5       26.36       35.88      9.68 o


  -9   4   5        2.08        5.18      7.69 o


  -8   4   5      142.35      132.97     12.63 o


  -7   4   5       34.00       33.89      8.04 o


  -6   4   5        4.31       13.54      4.87 o


  -5   4   5      104.28      110.14      6.71 o


  -4   4   5       59.64       42.64      4.75 o


  -3   4   5      581.35      594.69     12.90 o


  -2   4   5     1263.06     1224.25     18.60 o


  -1   4   5     2296.48     2198.43     26.79 o


   0   4   5      241.77      300.55      6.98 o


   1   4   5      415.14      560.99     10.68 o


   2   4   5      634.20      612.37     11.94 o


   3   4   5      582.26      437.39     10.65 o


   4   4   5       62.92       31.58      4.22 o


   5   4   5       99.33       85.95      6.02 o


   6   4   5      324.88      282.37     11.94 o


   7   4   5        2.15        0.88      5.14 o


   8   4   5      225.60      236.95     14.40 o


   9   4   5       10.36       12.35      7.09 o


  10   4   5       46.74       32.62      8.93 o


  11   4   5       12.24        9.99      8.75 o


 -11   5   5        0.07        0.16     13.63 o


 -10   5   5        0.04       -8.33      8.33 o


  -9   5   5        3.00        5.83      9.88 o


  -8   5   5        1.00        4.98      9.15 o


  -7   5   5       41.01       21.48      9.85 o


  -6   5   5      129.34      107.29     10.47 o


  -5   5   5       15.71        9.36      4.49 o


  -4   5   5     1001.32     1080.12     19.57 o


  -3   5   5      241.44      289.79      9.47 o


  -2   5   5      607.16      621.61     16.05 o


  -1   5   5        0.42        2.77      1.94 o


   0   5   5      659.21      492.46      9.36 o


   1   5   5      999.17      913.36     18.37 o


   2   5   5      297.50      271.71      8.24 o


   3   5   5       87.60       96.82      6.72 o


   4   5   5       12.81       11.65      3.65 o


   5   5   5       47.57       47.61      6.96 o


   6   5   5       51.15       50.46      6.92 o


   7   5   5      142.39      148.65     10.22 o


   8   5   5       59.60       55.45      8.57 o


   9   5   5        0.44        6.10      7.96 o


  10   5   5        5.46       12.32      8.37 o


 -10   6   5        1.42       11.84     13.49 o


  -9   6   5       22.46       -5.82      9.72 o


  -8   6   5        0.93        1.38      9.45 o


  -7   6   5       72.35       42.84     11.09 o


  -6   6   5       33.17       27.10      7.55 o


  -5   6   5       16.28       13.68      6.36 o


  -4   6   5      389.65      330.27     18.26 o


  -3   6   5      350.26      365.45     13.37 o


  -2   6   5        0.61        3.97      4.11 o


  -1   6   5       49.12       49.80      5.79 o


   0   6   5       26.68       26.13      4.61 o


   1   6   5      126.96      129.68      7.03 o


   2   6   5       21.75       32.40      3.96 o


   3   6   5       52.91       29.68      4.25 o


   4   6   5       24.28       18.79      4.16 o


   5   6   5        6.66        0.34      4.36 o


   6   6   5      468.18      543.83     21.70 o


   7   6   5       15.39       13.10      6.36 o


   8   6   5      113.18       84.79     10.18 o


   9   6   5       11.11       -6.99      6.99 o


  10   6   5        7.42       10.73      9.48 o


 -10   7   5        0.17      -10.31     12.87 o


  -9   7   5        4.76       20.21     14.50 o


  -8   7   5        3.10       13.14     17.59 o


  -7   7   5       11.68        4.72     10.30 o


  -6   7   5        5.96       11.09      7.11 o


  -5   7   5       23.32       21.59      6.95 o


  -4   7   5      125.43      109.42      9.02 o


  -3   7   5       46.70       34.96      6.69 o


  -2   7   5       52.03       46.71      6.24 o


  -1   7   5       63.82       58.18      6.52 o


   0   7   5       53.48       53.21      6.20 o


   1   7   5       25.01       26.92      4.80 o


   2   7   5       11.76        3.95      3.66 o


   3   7   5        0.08        7.18      4.28 o


   4   7   5      255.21      259.46     11.17 o


   5   7   5       16.25       11.39      5.89 o


   6   7   5       31.05       20.36      6.75 o


   7   7   5       21.10        8.48      6.26 o


   8   7   5       13.95       12.03      9.78 o


   9   7   5        0.59       10.87      9.41 o


  10   7   5        0.45        2.60     12.45 o


  -9   8   5        6.19        9.13     12.98 o


  -8   8   5        2.11       26.00     13.93 o


  -7   8   5       46.40       31.68     12.46 o


  -6   8   5      110.42       96.63     13.96 o


  -5   8   5        0.03        4.01      8.64 o


  -4   8   5       12.10       17.47      6.45 o


  -3   8   5       14.33       20.11      6.02 o


  -2   8   5       52.02       72.37      8.13 o


  -1   8   5        6.56        1.07      5.10 o


   0   8   5       31.24       21.55      6.01 o


   1   8   5      182.04      214.11     11.54 o


   2   8   5      257.37      280.46     13.11 o


   3   8   5      578.17      485.11     17.31 o


   4   8   5      371.71      437.63     16.86 o


   5   8   5        5.90        1.08      5.83 o


   6   8   5       38.98       22.43      9.88 o


   7   8   5        6.21       -7.62      7.62 o


   8   8   5       13.11       30.56     12.08 o


   9   8   5        0.06       -7.52     16.94 o


  -8   9   5        0.30       11.50     19.56 o


  -7   9   5       34.39       61.65     26.66 o


  -6   9   5        0.01       -1.51      8.86 o


  -5   9   5       51.43       43.03     11.95 o


  -4   9   5        4.10       -5.72      5.88 o


  -3   9   5       20.71       32.55      9.03 o


  -2   9   5        5.36       16.79      7.51 o


  -1   9   5       38.58       52.13      9.65 o


   0   9   5       70.41       70.58     10.22 o


   1   9   5        9.05        3.92      7.32 o


   2   9   5        1.81       -6.26      6.26 o


   3   9   5       15.29       15.29      7.92 o


   4   9   5      174.14      210.55     14.83 o


   5   9   5      243.20      231.44     13.88 o


   6   9   5       61.51       67.57     17.89 o


   7   9   5        0.04       -6.45     10.31 o


   8   9   5       23.13       26.56     18.37 o


  -7  10   5       10.10       10.08     21.24 o


  -6  10   5        2.09       10.74     10.94 o


  -5  10   5        3.81       17.17     10.99 o


  -4  10   5        3.87       -6.53      6.81 o


  -3  10   5       11.04        1.85      6.61 o


  -2  10   5       43.46       45.51     10.07 o


  -1  10   5       59.60       68.66     10.82 o


   0  10   5        8.25        8.95     11.95 o


   1  10   5        3.71       -7.01      8.48 o


   2  10   5        5.36       -7.05      7.05 o


   3  10   5       17.36       10.11     13.82 o


   4  10   5        9.48       27.05      8.85 o


   5  10   5        2.37        3.36      8.05 o


   6  10   5       28.63       28.71     21.45 o


   7  10   5       11.22       -2.19     13.19 o


  -6  11   5        0.01      -10.31     12.72 o


  -5  11   5       12.71        1.54     11.92 o


  -4  11   5        0.53       -4.38      8.89 o


  -3  11   5        1.79       -0.67     12.03 o


  -2  11   5       16.19       18.39      9.39 o


  -1  11   5        6.56       -0.33      9.39 o


   0  11   5       14.67       19.56     17.88 o


   1  11   5        0.77        7.61      9.57 o


   2  11   5       93.69       84.83     12.21 o


   3  11   5        2.42        0.55      8.32 o


   4  11   5        8.60       15.83     11.70 o


   5  11   5        7.88       26.06     25.18 o


   6  11   5        0.05        3.13     21.26 o


  -5  12   5       11.64       30.96     16.53 o


  -4  12   5       29.13       47.05     15.95 o


  -3  12   5        0.35       -8.77      8.77 o


  -2  12   5       22.57       23.57     11.40 o


  -1  12   5       14.47        8.14      9.92 o


   0  12   5        8.20       16.91     10.36 o


   1  12   5       13.46       24.43     10.27 o


   2  12   5       20.45       40.45     29.49 o


   3  12   5        0.32        1.72     12.21 o


   4  12   5        3.56       -5.44     12.32 o


   5  12   5        0.41      -25.06     25.06 o


  -2  13   5        0.86       -4.62      9.70 o


  -1  13   5        1.84       10.60     14.32 o


   0  13   5       59.51       58.57     16.07 o


   1  13   5        0.31        1.29     13.27 o


   2  13   5        0.03        8.43     13.95 o


 -11   0   6       48.63       58.03     23.67 o


 -10   0   6       12.35        0.31      8.66 o


  -9   0   6        0.18        7.15     14.86 o


  -8   0   6       16.70       11.13      8.47 o


  -7   0   6      430.90      427.62     23.05 o


  -6   0   6      104.42       96.53     11.06 o


  -5   0   6      164.62      169.30      9.52 o


  -4   0   6      834.99      888.59     19.93 o


  -3   0   6     5589.20     5540.25     68.28 o


  -2   0   6      233.81      217.21      8.40 o


  -1   0   6       76.29      101.78      5.82 o


   0   0   6     6341.02     7234.90     83.22 o


   1   0   6      469.62      340.74     11.28 o


   2   0   6     2638.47     3196.88     45.85 o


   3   0   6     1219.14     1164.21     24.61 o


   4   0   6       48.34       42.65      8.52 o


   5   0   6      499.05      613.89     19.18 o


   6   0   6      297.98      367.10     15.38 o


   7   0   6      222.38      189.62     17.83 o


   8   0   6      410.24      337.89     23.99 o


   9   0   6        1.05        1.06      8.60 o


  10   0   6       24.04       31.93     20.54 o


  11   0   6        0.31        5.83     11.45 o


 -11   1   6        6.33        8.82      9.73 o


 -10   1   6       32.91       52.17     10.97 o


  -9   1   6       22.88       21.70      8.80 o


  -8   1   6      191.77      206.25     12.41 o


  -7   1   6       62.87       60.46      7.18 o


  -6   1   6        8.73        4.91      4.39 o


  -5   1   6      100.69      102.08      5.04 o


  -4   1   6      284.69      296.93      7.79 o


  -3   1   6        3.25       -0.41      2.42 o


  -2   1   6      944.82      875.57     12.61 o


  -1   1   6      151.75      151.23      4.87 o


   0   1   6      286.08      279.95      6.82 o


   1   1   6     2356.82     2219.42     24.30 o


   2   1   6      151.19      157.56      5.82 o


   3   1   6     1878.46     2025.11     24.76 o


   4   1   6      815.12     1020.23     18.60 o


   5   1   6      202.34      234.13      8.44 o


   6   1   6       23.74       23.08      4.33 o


   7   1   6       34.15       36.41      7.05 o


   8   1   6       28.71       30.92      7.20 o


   9   1   6      153.40      143.44     12.48 o


  10   1   6        0.82       -4.18      6.93 o


  11   1   6       20.52       14.15      9.32 o


 -11   2   6       16.16       14.11     10.87 o


 -10   2   6        0.59       11.50      8.87 o


  -9   2   6        0.13        3.83      7.47 o


  -8   2   6       55.41       42.77      9.22 o


  -7   2   6      120.02      110.38      8.97 o


  -6   2   6      176.71      198.55     10.28 o


  -5   2   6      525.67      410.14      9.77 o


  -4   2   6      268.41      254.01      7.40 o


  -3   2   6      326.27      361.30      8.11 o


  -2   2   6     1368.20     1368.89     16.63 o


  -1   2   6      208.19      190.77      4.87 o


   0   2   6       42.56       39.23      3.02 o


   1   2   6      452.59      438.44      9.19 o


   2   2   6     1179.02     1075.90     16.12 o


   3   2   6        1.39       10.07      2.72 o


   4   2   6      379.99      446.69     14.61 o


   5   2   6       25.25       27.74      3.96 o


   6   2   6       60.74       69.97      5.64 o


   7   2   6      101.17       82.49      9.08 o


   8   2   6        1.19       -0.03      5.86 o


   9   2   6       13.34        7.11     10.11 o


  10   2   6        0.04        9.50      7.28 o


  11   2   6       22.40       27.26     13.36 o


 -11   3   6       13.95        1.95     10.57 o


 -10   3   6        0.23       -4.05      8.64 o


  -9   3   6       74.08       67.25     10.92 o


  -8   3   6        0.81        2.99      6.65 o


  -7   3   6       96.99      123.70     11.79 o


  -6   3   6     1627.48     1619.36     30.35 o


  -5   3   6       59.12       65.84      5.23 o


  -4   3   6      799.60      808.40     13.54 o


  -3   3   6      912.26     1038.36     18.49 o


  -2   3   6     2668.31     2523.40     30.35 o


  -1   3   6      208.53      186.18      9.42 o


   0   3   6     1468.11     1677.20     19.77 o


   1   3   6      359.24      261.69      7.30 o


   2   3   6     1650.93     2050.34     24.71 o


   3   3   6        7.77        9.06      3.15 o


   4   3   6       89.26       89.40      5.64 o


   5   3   6       11.13        9.67      3.48 o


   6   3   6       39.37       50.69      5.44 o


   7   3   6       37.74       66.51      8.74 o


   8   3   6      193.30      148.10     12.02 o


   9   3   6       88.21       85.86      9.96 o


  10   3   6       13.11        7.91      7.77 o


  11   3   6        7.65       21.04      9.12 o


 -11   4   6        1.28      -11.64     11.64 o


 -10   4   6        9.57       38.19     12.38 o


  -9   4   6        0.20       12.82      7.97 o


  -8   4   6       94.31       84.72     11.29 o


  -7   4   6        3.76       20.46      7.89 o


  -6   4   6        9.66       27.97      5.99 o


  -5   4   6      523.73      398.03     12.02 o


  -4   4   6       63.50       67.08      5.27 o


  -3   4   6       59.52       39.31      4.46 o


  -2   4   6       18.01       29.73      9.92 o


  -1   4   6       68.48       80.52      4.87 o


   0   4   6       53.82       40.72      3.26 o


   1   4   6     2503.56     2535.45     27.95 o


   2   4   6      448.50      469.76     10.74 o


   3   4   6      255.71      249.98      9.95 o


   4   4   6       25.62       36.02      4.40 o


   5   4   6       60.61       72.89      5.87 o


   6   4   6      108.76       73.65      7.04 o


   7   4   6        1.06       -1.28      4.66 o


   8   4   6       29.98       24.18      8.00 o


   9   4   6      134.51      149.39     12.76 o


  10   4   6        9.99        4.55      7.97 o


  11   4   6        3.79       17.83      9.23 o


 -10   5   6        1.36       -5.01     10.06 o


  -9   5   6      110.86       99.01     15.77 o


  -8   5   6       67.87       37.76     13.07 o


  -7   5   6       60.81       56.07     11.66 o


  -6   5   6        5.74       17.48      6.83 o


  -5   5   6       36.43       68.19      8.39 o


  -4   5   6        8.38       13.59      4.50 o


  -3   5   6      103.94       91.08      6.91 o


  -2   5   6       89.59       65.77      4.71 o


  -1   5   6      997.94     1221.27     19.36 o


   0   5   6       17.42       22.73      3.02 o


   1   5   6       65.47       60.12      6.05 o


   2   5   6       87.99       72.37      5.03 o


   3   5   6      175.06      122.50      7.86 o


   4   5   6       16.90       33.10      4.63 o


   5   5   6        0.84       -3.60      3.60 o


   6   5   6        0.04        3.38      5.24 o


   7   5   6       45.64       42.98      7.24 o


   8   5   6       39.21       62.38      9.16 o


   9   5   6        4.16       18.52      9.60 o


  10   5   6       85.81       90.85     11.86 o


 -10   6   6        0.00       -5.94     11.48 o


  -9   6   6       28.14       41.31     13.44 o


  -8   6   6       62.18       79.05     31.41 o


  -7   6   6        3.95        0.37      9.52 o


  -6   6   6        3.89        5.13      6.21 o


  -5   6   6       35.27       38.71     10.38 o


  -4   6   6       78.53       96.92      8.38 o


  -3   6   6      413.79      325.78     16.23 o


  -2   6   6       54.18       48.35      5.89 o


  -1   6   6       71.50       74.20      6.78 o


   0   6   6       21.61       43.68      5.40 o


   1   6   6       14.23        9.91      3.60 o


   2   6   6      603.76      542.40     14.33 o


   3   6   6      248.98      318.29     15.02 o


   4   6   6      126.83       74.03      5.95 o


   5   6   6       72.66      112.93      7.41 o


   6   6   6       97.47      123.60      9.22 o


   7   6   6        3.19        0.03      5.46 o


   8   6   6       11.05        5.92      7.28 o


   9   6   6       21.05       20.02      8.49 o


  10   6   6        5.87        5.74      9.70 o


  -9   7   6        2.32        7.85     13.37 o


  -8   7   6        0.39       14.69     12.33 o


  -7   7   6       82.84      104.17     24.09 o


  -6   7   6        2.65       12.82     10.67 o


  -5   7   6      121.72      163.57     13.30 o


  -4   7   6        0.21        0.60      5.45 o


  -3   7   6       47.04       67.02      7.46 o


  -2   7   6      783.61      723.35     20.55 o


  -1   7   6       66.97       78.66      6.58 o


   0   7   6       70.11       64.12      8.46 o


   1   7   6       39.98       45.74      6.36 o


   2   7   6      325.42      313.18     11.64 o


   3   7   6      135.33      116.28      8.31 o


   4   7   6        2.60       -2.60      4.61 o


   5   7   6       10.60       12.21      5.53 o


   6   7   6        4.86       13.43      6.80 o


   7   7   6        8.21       14.87      7.54 o


   8   7   6       27.54       21.68      9.55 o


   9   7   6        0.53       -4.75      9.61 o


  -9   8   6        6.64        5.49     13.76 o


  -8   8   6        0.13        5.40     13.06 o


  -7   8   6       60.25       73.96     15.01 o


  -6   8   6      129.95      142.12     13.75 o


  -5   8   6       74.42       68.40     10.33 o


  -4   8   6        5.43       -5.03      5.03 o


  -3   8   6       11.23        2.02      5.52 o


  -2   8   6       69.08       84.13      8.34 o


  -1   8   6       45.57       40.14      6.53 o


   0   8   6        4.94        7.87      5.24 o


   1   8   6       10.08       32.73      6.92 o


   2   8   6        3.86        9.54      5.60 o


   3   8   6       19.60       24.74      6.46 o


   4   8   6       15.19       12.74      5.87 o


   5   8   6      199.89      211.48     12.90 o


   6   8   6        1.82        4.86      7.71 o


   7   8   6        0.07        9.37      8.62 o


   8   8   6       27.82       28.96     13.20 o


   9   8   6        1.08       27.86     15.13 o


  -8   9   6        4.79       34.64     15.74 o


  -7   9   6       19.51        5.87     12.61 o


  -6   9   6       30.35       32.14      9.62 o


  -5   9   6        7.47       11.60      7.40 o


  -4   9   6      308.15      291.43     15.35 o


  -3   9   6        3.65        1.02      6.46 o


  -2   9   6        2.38       -3.70     10.92 o


  -1   9   6       72.40       92.89     11.03 o


   0   9   6      207.57      217.66     15.86 o


   1   9   6        6.46        0.06      6.89 o


   2   9   6       16.41       18.71      7.19 o


   3   9   6       49.34       75.74     10.31 o


   4   9   6       92.22       97.09     11.46 o


   5   9   6       35.39       51.94     11.75 o


   6   9   6        2.54       -3.88      7.26 o


   7   9   6       12.60       16.24      9.98 o


   8   9   6        0.67       -5.26     17.89 o


  -7  10   6        2.80        9.41     22.17 o


  -6  10   6        4.21       -7.49      9.59 o


  -5  10   6        4.67       -1.02     16.50 o


  -4  10   6       59.46       60.91     11.16 o


  -3  10   6        0.01        3.33      6.13 o


  -2  10   6       18.13       12.94      7.84 o


  -1  10   6        0.10       -5.98      7.53 o


   0  10   6        1.85        3.63      7.62 o


   1  10   6       34.07       16.62      9.03 o


   2  10   6      129.72      181.45     15.13 o


   3  10   6      155.02       92.01     13.55 o


   4  10   6       69.05      127.71     16.29 o


   5  10   6        3.02       10.73     16.15 o


   6  10   6        0.02       -4.55     11.78 o


   7  10   6        1.35      -19.80     19.80 o


  -6  11   6        4.24        0.84     13.71 o


  -5  11   6        0.52       -8.28     11.02 o


  -4  11   6        0.88        8.30     11.21 o


  -3  11   6        2.74       16.56      9.07 o


  -2  11   6        5.52        9.54     14.45 o


  -1  11   6        8.45       11.49      9.05 o


   0  11   6       31.48       33.79      9.41 o


   1  11   6       19.02       31.47      9.54 o


   2  11   6        8.04        6.24      8.74 o


   3  11   6       12.17       24.09     10.31 o


   4  11   6       19.51       30.24     10.43 o


   5  11   6        3.50       -0.10     24.27 o


   6  11   6        2.40       -1.34     25.30 o


  -4  12   6       18.91       12.61     27.08 o


  -3  12   6        0.00       -4.08      9.64 o


  -2  12   6        0.01       -2.91     10.10 o


  -1  12   6        5.81       19.61     11.04 o


   0  12   6        2.70       -8.78      8.78 o


   1  12   6        4.60       -8.87      8.87 o


   2  12   6       13.32       21.59     10.87 o


   3  12   6       12.55       26.56     13.74 o


   4  12   6       11.89       12.10     13.02 o


  -1  13   6        0.56        3.48     11.65 o


   0  13   6        3.07        8.54     11.78 o


   1  13   6        3.94       -4.70     12.82 o


 -11   1   7        6.62       -1.60     13.13 o


 -10   1   7       76.63       92.58     12.93 o


  -9   1   7        7.25       -4.68      7.53 o


  -8   1   7       66.59       74.47     12.63 o


  -7   1   7       12.12       -2.08      7.18 o


  -6   1   7       24.77       13.91      4.72 o


  -5   1   7      107.82      112.68      5.52 o


  -4   1   7      550.44      555.55     11.38 o


  -3   1   7     1124.93     1205.46     19.04 o


  -2   1   7       35.09       28.62      2.95 o


  -1   1   7     3932.89     4293.42     39.38 o


   0   1   7      265.01      186.79      7.35 o


   1   1   7      985.56      932.24     14.70 o


   2   1   7      367.38      354.88      9.12 o


   3   1   7      153.20      158.32      6.61 o


   4   1   7      264.06      219.71      8.14 o


   5   1   7      431.25      417.80     11.68 o


   6   1   7      174.20      160.39      9.03 o


   7   1   7      307.27      360.11     16.62 o


   8   1   7       69.89       81.89      9.74 o


   9   1   7       20.58       13.89      7.75 o


  10   1   7       13.75       10.59      8.46 o


  11   1   7       16.46       18.47      8.66 o


 -11   2   7       24.81       13.05     10.17 o


 -10   2   7        6.69       10.34      9.88 o


  -9   2   7        2.10        1.83      7.71 o


  -8   2   7        9.49       14.50      7.58 o


  -7   2   7      238.24      275.80     16.11 o


  -6   2   7      253.50      254.21     14.29 o


  -5   2   7        0.80        1.17      2.86 o


  -4   2   7      834.51      811.25     13.94 o


  -3   2   7      327.62      414.48      9.15 o


  -2   2   7     3238.19     3849.42     36.26 o


  -1   2   7     3305.82     3484.86     33.52 o


   0   2   7      744.21      737.49     12.45 o


   1   2   7     1285.75     1112.48     16.48 o


   2   2   7        4.57       12.59      2.85 o


   3   2   7       91.16       99.01      5.55 o


   4   2   7     1080.71     1147.11     19.43 o


   5   2   7       28.35       38.59      4.56 o


   6   2   7        1.35        3.52      4.31 o


   7   2   7      123.00      166.63     12.10 o


   8   2   7        6.17        6.03      6.30 o


   9   2   7       80.08      102.37     11.19 o


  10   2   7        5.19        8.01      7.68 o


  11   2   7        3.69        3.09      9.19 o


 -11   3   7        0.48       13.26     11.22 o


 -10   3   7       38.03       33.76     11.02 o


  -9   3   7       35.97       15.13      8.70 o


  -8   3   7      325.42      310.94     22.43 o


  -7   3   7        3.13       11.66      7.08 o


  -6   3   7       58.90       47.30      7.84 o


  -5   3   7        0.54       -0.82      3.06 o


  -4   3   7      271.68      261.14     11.75 o


  -3   3   7       13.56       12.54      3.26 o


  -2   3   7      298.06      269.62      8.78 o


  -1   3   7      258.58      245.83      6.14 o


   0   3   7      627.34      667.52     11.82 o


   1   3   7        2.55        8.97      2.81 o


   2   3   7     1405.47     1318.18     19.48 o


   3   3   7      350.95      369.34     10.25 o


   4   3   7        1.70        0.19      2.98 o


   5   3   7       12.98       11.25      3.96 o


   6   3   7       22.98       26.41      5.64 o


   7   3   7       25.28       22.71      5.97 o


   8   3   7        0.15       -0.96      5.47 o


   9   3   7        0.04        1.73      6.47 o


  10   3   7        9.65       17.10      8.79 o


  11   3   7       23.71       43.59     10.55 o


 -11   4   7        0.12       -3.19     15.31 o


 -10   4   7        0.96        3.20     10.61 o


  -9   4   7       60.87       64.08     13.19 o


  -8   4   7      290.91      257.41     20.94 o


  -7   4   7       72.44       55.86     11.82 o


  -6   4   7        4.90        1.88      4.92 o


  -5   4   7       80.67       86.33      7.60 o


  -4   4   7      172.42      178.86      8.07 o


  -3   4   7      135.71      114.10      6.21 o


  -2   4   7      537.74      501.11     12.25 o


  -1   4   7      297.93      321.41      9.67 o


   0   4   7       22.97       37.53      3.38 o


   1   4   7      692.86      780.50     14.02 o


   2   4   7     2173.94     2219.60     27.47 o


   3   4   7      276.91      242.19      8.69 o


   4   4   7        3.11       -3.05      3.46 o


   5   4   7       30.45       27.32      4.93 o


   6   4   7       17.42       17.99      4.80 o


   7   4   7       56.46       73.95      8.01 o


   8   4   7       13.01        2.93      6.13 o


   9   4   7        0.67        1.71      6.88 o


  10   4   7        9.22       10.41      8.32 o


 -10   5   7       13.80       21.38     14.37 o


  -9   5   7       13.88       32.80     16.97 o


  -8   5   7        3.72        2.31     14.00 o


  -7   5   7       65.20      101.13     24.04 o


  -6   5   7      130.15      121.59     11.17 o


  -5   5   7        9.79       13.30      5.95 o


  -4   5   7       89.83       75.07     13.62 o


  -3   5   7        7.16        3.50      3.96 o


  -2   5   7      400.75      360.93     13.16 o


  -1   5   7     2230.34     2287.81     30.36 o


   0   5   7       16.12       33.81      4.27 o


   1   5   7       68.97       58.58      4.50 o


   2   5   7       41.73       59.18      5.27 o


   3   5   7      193.94      147.37      7.28 o


   4   5   7      190.58      181.17      8.46 o


   5   5   7      216.62      210.42      9.88 o


   6   5   7       50.74       37.56      7.12 o


   7   5   7        9.75       10.07      5.68 o


   8   5   7       53.45       51.97      8.88 o


   9   5   7       36.80       46.41      9.60 o


  10   5   7        5.44       22.03     10.16 o


 -10   6   7        0.89       -9.35     12.78 o


  -9   6   7        1.49        0.25     25.88 o


  -8   6   7        0.13       -9.94     22.48 o


  -7   6   7       40.58       43.58     11.62 o


  -6   6   7       89.58       86.82     11.91 o


  -5   6   7       21.54        8.96     13.23 o


  -4   6   7       97.67      104.13      8.73 o


  -3   6   7      211.37      194.36     10.52 o


  -2   6   7      173.29      192.71     10.45 o


  -1   6   7       17.84       28.94      5.42 o


   0   6   7        3.69       11.63      4.47 o


   1   6   7       31.92       43.55      6.16 o


   2   6   7        8.07       21.39      4.42 o


   3   6   7       64.94       97.24      8.12 o


   4   6   7       11.58        9.63      4.46 o


   5   6   7      458.15      564.99     16.94 o


   6   6   7        3.37       -0.03      5.55 o


   7   6   7       47.53       49.19      7.76 o


   8   6   7        0.01        9.60      7.32 o


   9   6   7        0.43        0.62      8.08 o


  10   6   7       14.39       31.27     13.35 o


  -9   7   7        8.69       24.66     13.65 o


  -8   7   7        0.39        2.66     10.73 o


  -7   7   7        2.21        8.36     15.28 o


  -6   7   7        3.99       10.19      7.75 o


  -5   7   7        7.92        3.73      6.73 o


  -4   7   7      143.19      132.61     10.22 o


  -3   7   7        0.13        5.49      6.77 o


  -2   7   7       70.74       88.50      8.31 o


  -1   7   7       54.63       40.95      6.53 o


   0   7   7        0.79       11.73      4.92 o


   1   7   7      517.46      560.87     18.39 o


   2   7   7        5.56       -1.72      4.62 o


   3   7   7       63.42       85.82      7.56 o


   4   7   7       36.53       51.32      6.76 o


   5   7   7      113.41       99.36      8.37 o


   6   7   7        0.82       -3.32      9.93 o


   7   7   7       26.04       30.14     12.94 o


   8   7   7        0.45        6.93      9.06 o


   9   7   7        1.20       -2.77     10.11 o


  -9   8   7        4.53        5.68     12.85 o


  -8   8   7        9.56       28.30     13.63 o


  -7   8   7       22.40        9.17     11.68 o


  -6   8   7        3.96       -6.63      6.63 o


  -5   8   7       51.40       46.02     11.00 o


  -4   8   7       45.23       39.77      8.00 o


  -3   8   7       46.84       71.90      8.57 o


  -2   8   7       21.62       12.54      5.69 o


  -1   8   7       57.76       73.86      8.01 o


   0   8   7      254.16      286.31     14.18 o


   1   8   7      533.40      463.80     17.38 o


   2   8   7      168.27      204.96     12.05 o


   3   8   7       99.20      108.06      9.52 o


   4   8   7       68.58       56.57      8.07 o


   5   8   7       75.99      114.29     10.38 o


   6   8   7       18.89       24.26     15.17 o


   7   8   7        4.76       12.39      8.21 o


   8   8   7        2.90      -11.89     14.21 o


  -8   9   7        1.04       -9.56     26.91 o


  -7   9   7       38.20       10.47     12.83 o


  -6   9   7        0.01       -2.17     10.21 o


  -5   9   7        3.27       10.45     11.73 o


  -4   9   7       12.72        0.09      6.15 o


  -3   9   7        3.84       -4.09      5.62 o


  -2   9   7        3.02        0.92      9.00 o


  -1   9   7        7.08        5.64      5.84 o


   0   9   7       35.39       20.02      7.99 o


   1   9   7       35.60       26.63      8.32 o


   2   9   7       96.13      119.54     12.19 o


   3   9   7       28.78       31.56      8.16 o


   4   9   7        0.37       -6.92      6.92 o


   5   9   7       44.02       70.01     10.94 o


   6   9   7        3.63       15.56     10.20 o


   7   9   7        0.04       -7.58     12.35 o


   8   9   7       17.93        3.50     12.91 o


  -7  10   7        0.58        1.15     20.90 o


  -6  10   7       25.35       47.89     15.08 o


  -5  10   7        0.07       -8.87      8.87 o


  -4  10   7        5.83       21.30     13.58 o


  -3  10   7        2.87        8.79      8.64 o


  -2  10   7        7.77       13.45     11.34 o


  -1  10   7       59.68       72.89     10.90 o


   0  10   7      147.71      169.17     15.61 o


   1  10   7        7.57       14.66      7.86 o


   2  10   7       68.21       66.27     13.15 o


   3  10   7       65.22       48.44      9.97 o


   4  10   7       15.32       30.79      9.43 o


   5  10   7       11.04       14.99      8.87 o


   6  10   7        8.61       28.98     13.92 o


   7  10   7        0.46        6.62     23.98 o


  -6  11   7       18.62       14.70     18.13 o


  -5  11   7        0.48       -8.30     16.20 o


  -4  11   7        6.72       15.00     11.42 o


  -3  11   7        0.06       23.09      9.84 o


  -2  11   7       36.13       42.70     13.30 o


  -1  11   7        1.36       -2.61     10.71 o


   0  11   7        4.48        5.13     11.37 o


   1  11   7        9.79       28.54     10.18 o


   2  11   7       19.57       36.44     13.34 o


   3  11   7        0.00       -7.04      9.12 o


   4  11   7        1.44       -8.47      9.16 o


   5  11   7       27.98       40.53     14.73 o


  -4  12   7        0.89       -7.99     12.54 o


  -3  12   7       14.31       40.52     12.75 o


  -2  12   7        6.43       14.66     11.78 o


  -1  12   7        3.28       -1.59     14.40 o


   0  12   7        4.29       -9.19      9.19 o


   1  12   7        2.37       10.28      9.91 o


   2  12   7        2.82        3.80     13.59 o


   3  12   7        0.03       -1.59     10.38 o


 -11   0   8       21.50       62.85     24.20 o


 -10   0   8       36.92       17.75     18.99 o


  -9   0   8       15.29        7.88     13.54 o


  -8   0   8       10.60       29.28      9.94 o


  -7   0   8      614.25      651.31     43.98 o


  -6   0   8       58.00       50.46      9.19 o


  -5   0   8     1347.34     1427.10     29.58 o


  -4   0   8      261.49      232.21     10.84 o


  -3   0   8     1187.86     1208.38     24.80 o


  -2   0   8      175.88      244.61     10.26 o


  -1   0   8     1587.26     1583.51     28.64 o


   0   0   8      754.45      608.17     16.66 o


   1   0   8      237.91      316.05     12.58 o


   2   0   8       13.65       12.27      4.55 o


   3   0   8     1008.44     1031.30     25.08 o


   4   0   8       56.34       63.66      9.26 o


   5   0   8       31.35       56.10      7.55 o


   6   0   8        8.67       30.45      7.89 o


   7   0   8      115.58      125.75     16.63 o


   8   0   8        1.62        8.83      9.12 o


   9   0   8       18.07        2.11      9.66 o


  10   0   8        5.37        6.59     13.59 o


  11   0   8        0.78        1.70     12.65 o


 -11   1   8        0.22        5.18     14.55 o


 -10   1   8        7.99       14.02     11.37 o


  -9   1   8       45.32       75.02     11.42 o


  -8   1   8      415.48      338.61     45.25 o


  -7   1   8        9.57       17.55      6.78 o


  -6   1   8       31.10       18.15      5.14 o


  -5   1   8       27.71       28.50      3.72 o


  -4   1   8       17.94       13.71      3.03 o


  -3   1   8      114.03      107.71      5.87 o


  -2   1   8      120.71      150.27      5.82 o


  -1   1   8        1.21        5.50      2.59 o


   0   1   8     1330.81     1322.97     18.38 o


   1   1   8     1990.30     1971.45     24.41 o


   2   1   8     2038.99     2132.45     26.52 o


   3   1   8      170.20      161.36      7.08 o


   4   1   8        0.95        0.93      2.99 o


   5   1   8      114.95      109.37      6.81 o


   6   1   8      205.53      201.24      9.08 o


   7   1   8      247.76      227.15     13.90 o


   8   1   8       50.51       50.98     11.19 o


   9   1   8       36.74       41.33      8.82 o


  10   1   8       10.99        0.03      7.56 o


  11   1   8       17.62        5.92      8.79 o


 -11   2   8        2.88       11.42     15.10 o


 -10   2   8       40.44       28.87     10.64 o


  -9   2   8        7.15        9.93      8.39 o


  -8   2   8       47.25       49.89      9.77 o


  -7   2   8      141.79      174.81     13.54 o


  -6   2   8      185.88      167.64     12.26 o


  -5   2   8       14.10        8.80      3.45 o


  -4   2   8      520.30      523.84     11.49 o


  -3   2   8       18.99       26.58      3.28 o


  -2   2   8       22.24       23.05      2.96 o


  -1   2   8      507.64      512.07     10.38 o


   0   2   8     1354.02     1458.94     19.83 o


   1   2   8      245.19      311.28      8.78 o


   2   2   8       11.59        6.42      2.98 o


   3   2   8       52.16       77.13      5.28 o


   4   2   8        7.62       -2.14      2.86 o


   5   2   8       17.85       20.20      4.21 o


   6   2   8       89.85       73.63      6.31 o


   7   2   8      165.07      159.81     11.95 o


   8   2   8       38.99       29.19      7.73 o


   9   2   8       53.19       57.22      9.53 o


  10   2   8       13.33       -0.21      9.46 o


 -11   3   8        0.11       25.88     15.72 o


 -10   3   8       72.35       75.55     13.04 o


  -9   3   8        0.03        6.53      8.76 o


  -8   3   8      130.06      151.40     13.90 o


  -7   3   8      136.82      182.36     13.86 o


  -6   3   8      310.08      306.62     16.40 o


  -5   3   8        0.02        2.28      3.40 o


  -4   3   8      228.00      262.76      8.91 o


  -3   3   8       50.90       37.78      4.57 o


  -2   3   8     1285.09     1480.26     23.40 o


  -1   3   8        5.70       10.32      3.01 o


   0   3   8       35.08       56.91      4.02 o


   1   3   8      239.14      220.28      7.56 o


   2   3   8      559.66      650.61     13.59 o


   3   3   8      705.15      686.18     14.72 o


   4   3   8       73.32       65.59      5.54 o


   5   3   8       39.10       51.40      7.67 o


   6   3   8        7.44        0.02      4.01 o


   7   3   8        0.83       -1.55      4.84 o


   8   3   8       21.13       64.58      9.08 o


   9   3   8      140.58      131.74     12.85 o


  10   3   8       12.19       26.58      9.36 o


 -10   4   8        2.50      -11.00     11.00 o


  -9   4   8       57.28       51.03     13.70 o


  -8   4   8        0.15       10.32      9.69 o


  -7   4   8      371.90      339.07     18.77 o


  -6   4   8      541.56      510.25     34.20 o


  -5   4   8       42.74       60.28      6.86 o


  -4   4   8       49.04       42.83      4.99 o


  -3   4   8        0.02        0.09      3.02 o


  -2   4   8      891.30      911.19     17.99 o


  -1   4   8      134.57      128.93      6.67 o


   0   4   8       86.97       52.56      4.22 o


   1   4   8      148.84      170.23      6.89 o


   2   4   8     1477.52     1387.19     21.84 o


   3   4   8      215.18      237.64      8.96 o


   4   4   8       29.97       38.83      5.06 o


   5   4   8       44.18       60.93      6.11 o


   6   4   8        2.14        3.47      4.29 o


   7   4   8       99.36      111.38      9.19 o


   8   4   8       63.08       54.37      9.46 o


   9   4   8       18.32       20.97      8.08 o


  10   4   8        0.12        8.05      8.52 o


 -10   5   8        0.03        8.73     13.05 o


  -9   5   8        7.69       16.31     12.88 o


  -8   5   8       15.25        8.35     15.61 o


  -7   5   8      274.58      269.01     57.87 o


  -6   5   8       29.39       48.09      9.47 o


  -5   5   8      238.51      277.40     15.61 o


  -4   5   8        3.64       -1.90      4.37 o


  -3   5   8      172.72      225.97     11.05 o


  -2   5   8      129.94       81.00      7.08 o


  -1   5   8      243.84      264.36     10.47 o


   0   5   8        1.67        5.14      4.62 o


   1   5   8       59.60       52.96      5.39 o


   2   5   8        5.78        5.27      3.57 o


   3   5   8      262.32      308.03     10.39 o


   4   5   8      107.53      152.33      8.07 o


   5   5   8       99.52       66.88      6.41 o


   6   5   8        0.04        9.64      5.18 o


   7   5   8        7.35       10.04      6.23 o


   8   5   8       16.74       17.83      7.17 o


   9   5   8        2.31       -6.14      7.65 o


  10   5   8       11.28       31.93     13.85 o


 -10   6   8        0.38        0.41     12.85 o


  -9   6   8        4.10       25.58     12.65 o


  -8   6   8      113.63      150.03     23.63 o


  -7   6   8        5.08       -8.42     10.02 o


  -6   6   8      218.37      197.38     14.59 o


  -5   6   8       79.15       63.27      9.19 o


  -4   6   8       52.77       86.03      8.10 o


  -3   6   8      151.95      194.87     20.77 o


  -2   6   8      204.16      185.79     10.71 o


  -1   6   8      403.06      468.49     16.43 o


   0   6   8       83.46       52.14      6.49 o


   1   6   8       32.82       34.89      6.20 o


   2   6   8       61.93       77.10      7.55 o


   3   6   8      150.71      157.10      8.97 o


   4   6   8        0.02       -4.13      4.63 o


   5   6   8        3.79        6.35      5.42 o


   6   6   8        7.91        5.40      5.92 o


   7   6   8        1.14       -3.29      5.89 o


   8   6   8        5.11       12.07      6.91 o


   9   6   8        0.09       10.05      8.35 o


  -9   7   8       15.59        4.48     12.14 o


  -8   7   8        0.82      -13.46     18.22 o


  -7   7   8        0.69       14.36     10.93 o


  -6   7   8       52.75       37.65      8.93 o


  -5   7   8        3.78       -3.90      6.11 o


  -4   7   8       48.04       69.69      8.68 o


  -3   7   8        6.18        7.62      5.81 o


  -2   7   8      293.87      273.54     13.57 o


  -1   7   8      141.85      148.07     12.76 o


   0   7   8      479.11      494.10     21.92 o


   1   7   8      402.98      358.83     15.41 o


   2   7   8       11.12        7.87      5.28 o


   3   7   8       15.22       18.63      5.99 o


   4   7   8        0.27        1.62      5.71 o


   5   7   8       43.87       65.29      7.58 o


   6   7   8       29.40       34.54      8.82 o


   7   7   8        8.27       -8.84      8.84 o


   8   7   8       50.14       64.76     14.39 o


   9   7   8       17.20       28.84     11.55 o


  -8   8   8        0.78        1.04     15.04 o


  -7   8   8       15.39        7.34     11.53 o


  -6   8   8       39.10       31.30      8.99 o


  -5   8   8      103.34      102.36     11.87 o


  -4   8   8        0.00        7.28      6.92 o


  -3   8   8       14.08       16.28      6.68 o


  -2   8   8      556.03      477.89     18.68 o


  -1   8   8      275.49      294.36     14.65 o


   0   8   8      113.30       87.36      8.70 o


   1   8   8      635.96      739.55     22.86 o


   2   8   8       15.59        8.75      9.21 o


   3   8   8        0.95       -5.09      5.39 o


   4   8   8        8.21        8.00      6.11 o


   5   8   8       12.03        1.72     10.40 o


   6   8   8       14.40       -2.23      9.83 o


   7   8   8        1.52       16.18      9.68 o


   8   8   8        3.74      -10.18     10.18 o


  -7   9   8        7.14      -13.40     29.12 o


  -6   9   8        9.74       17.74      9.00 o


  -5   9   8        4.20       15.42      8.14 o


  -4   9   8       47.17       53.12     11.25 o


  -3   9   8       15.29       22.78      7.51 o


  -2   9   8       56.18       46.01      9.29 o


  -1   9   8      163.98      204.96     12.83 o


   0   9   8      602.79      611.47     21.45 o


   1   9   8       30.11       27.51      8.75 o


   2   9   8       45.20       53.66     10.11 o


   3   9   8        1.15       -6.63      6.63 o


   4   9   8       15.69       11.19      8.07 o


   5   9   8        1.54       -7.32      7.32 o


   6   9   8        8.25       -3.55     13.37 o


   7   9   8       17.17       -6.13     12.62 o


  -6  10   8       16.04       27.30     13.57 o


  -5  10   8        0.45       10.60     10.68 o


  -4  10   8        0.21      -10.07     10.07 o


  -3  10   8        8.14       -5.42      7.26 o


  -2  10   8       12.74       12.43      8.74 o


  -1  10   8       14.71        6.64      8.92 o


   0  10   8       18.84       17.96      8.52 o


   1  10   8      110.13      114.43     13.44 o


   2  10   8        0.19       -6.86      7.38 o


   3  10   8       74.47      100.65     13.02 o


   4  10   8       87.01      104.04     13.02 o


   5  10   8        1.51        0.89      8.34 o


   6  10   8        2.24       -9.16     18.94 o


  -5  11   8       25.61       49.44     15.52 o


  -4  11   8        7.46       19.10     12.88 o


  -3  11   8        6.41       -0.80     10.03 o


  -2  11   8       33.63       28.14     10.35 o


  -1  11   8       26.94       15.13      9.56 o


   0  11   8       18.46       30.08      9.71 o


   1  11   8        0.13        3.74     15.25 o


   2  11   8       37.81       58.18     11.93 o


   3  11   8       16.03       18.78     15.47 o


   4  11   8       92.22       87.45     13.64 o


   5  11   8       27.85       -0.38     21.97 o


  -3  12   8       13.90       26.65     11.47 o


  -2  12   8       18.07       33.04     12.71 o


  -1  12   8       10.67        4.42      9.75 o


   0  12   8       14.82       21.75     11.19 o


   1  12   8        0.64       19.22      9.91 o


   2  12   8        0.11       -8.17      8.94 o


   3  12   8        4.34        8.84     10.89 o


 -11   1   9       52.39       68.90     19.28 o


 -10   1   9       18.36       19.98     13.17 o


  -9   1   9      235.29      279.37     23.64 o


  -8   1   9       68.72       65.72     10.71 o


  -7   1   9        1.51        3.21      8.32 o


  -6   1   9        0.42       -4.29      5.01 o


  -5   1   9       38.11       37.00      5.00 o


  -4   1   9       64.61       76.98      5.43 o


  -3   1   9      465.07      435.69     10.33 o


  -2   1   9       33.79       39.85      3.75 o


  -1   1   9      536.18      562.16     11.74 o


   0   1   9      353.05      401.80     10.29 o


   1   1   9        1.91        4.68      2.90 o


   2   1   9       85.67       60.89      4.69 o


   3   1   9       24.84       28.15      3.97 o


   4   1   9        1.42        0.94      3.15 o


   5   1   9      352.33      358.39     11.67 o


   6   1   9      684.35      596.24     15.82 o


   7   1   9        1.50        1.12      5.71 o


   8   1   9        2.47        5.23      6.12 o


   9   1   9        0.27        6.39      7.09 o


  10   1   9        2.66        8.46      8.60 o


 -10   2   9      136.59      158.70     21.53 o


  -9   2   9       67.14       59.82     11.29 o


  -8   2   9       23.37       34.02      9.13 o


  -7   2   9      317.23      292.88     36.03 o


  -6   2   9      663.56      629.94     23.47 o


  -5   2   9      181.08      164.90     11.89 o


  -4   2   9       50.37       49.79      5.14 o


  -3   2   9      431.52      403.41     11.77 o


  -2   2   9       27.80       21.49      3.28 o


  -1   2   9       88.28       77.99      4.34 o


   0   2   9      881.71      900.58     15.61 o


   1   2   9      111.79      133.75      6.27 o


   2   2   9       96.19       95.38      5.65 o


   3   2   9       40.01       35.01      4.32 o


   4   2   9       87.41       95.42      6.37 o


   5   2   9      118.01      115.03      7.32 o


   6   2   9      154.02      163.65     10.66 o


   7   2   9        0.19       -3.74      4.73 o


   8   2   9        4.69        7.49      7.03 o


   9   2   9        2.03        4.21      7.39 o


  10   2   9        1.86        5.42      8.05 o


 -10   3   9        0.41       -8.49      8.49 o


  -9   3   9        1.24       11.31      8.62 o


  -8   3   9       41.21       41.60      9.56 o


  -7   3   9       67.09       69.49     10.46 o


  -6   3   9      129.72      144.70     11.99 o


  -5   3   9       22.44       17.57      4.44 o


  -4   3   9        1.73       -0.56      4.07 o


  -3   3   9      561.88      513.24     13.66 o


  -2   3   9      159.18      139.58      6.56 o


  -1   3   9       28.50       24.36      3.51 o


   0   3   9      147.83      168.30      7.31 o


   1   3   9      343.32      390.55     10.48 o


   2   3   9        3.31        5.14      3.35 o


   3   3   9        6.29        9.67      3.65 o


   4   3   9       71.84      104.39      6.81 o


   5   3   9       10.81        4.30      3.97 o


   6   3   9       24.90       16.43      5.36 o


   7   3   9        2.61       -4.66      4.66 o


   8   3   9        2.01        0.63      6.86 o


   9   3   9        4.08        1.01      7.47 o


  10   3   9        0.34        2.63      7.99 o


 -10   4   9        1.88        6.02     13.16 o


  -9   4   9       22.23        7.83     11.45 o


  -8   4   9       63.49       62.38     25.20 o


  -7   4   9      159.59      137.66     24.83 o


  -6   4   9        0.22        1.17      6.41 o


  -5   4   9      490.68      404.33     19.22 o


  -4   4   9      292.20      286.42     10.77 o


  -3   4   9      536.17      553.04     14.58 o


  -2   4   9       50.38       59.38      5.33 o


  -1   4   9       86.80      106.49      6.73 o


   0   4   9      217.37      243.65      9.63 o


   1   4   9      156.17      169.61      7.27 o


   2   4   9        1.01       -3.18      3.18 o


   3   4   9       91.57      102.90      6.43 o


   4   4   9       77.30       94.55      6.82 o


   5   4   9       49.30       53.78      6.03 o


   6   4   9       48.14       52.26      6.58 o


   7   4   9       15.55       17.31      6.86 o


   8   4   9        2.42        3.92      6.40 o


   9   4   9        5.38        8.75      8.54 o


  10   4   9        0.64        1.85      8.95 o


 -10   5   9        0.57       25.90     14.19 o


  -9   5   9       12.26       38.71     13.98 o


  -8   5   9        0.21       -3.37     10.48 o


  -7   5   9        6.93       11.69     17.09 o


  -6   5   9       77.47       90.51     12.63 o


  -5   5   9      788.58      764.50     26.40 o


  -4   5   9      391.51      371.18     14.71 o


  -3   5   9     1831.67     1781.13     33.45 o


  -2   5   9      615.84      596.66     18.19 o


  -1   5   9       11.39        0.27      3.96 o


   0   5   9       39.56       37.48      6.01 o


   1   5   9      274.41      286.65     11.05 o


   2   5   9        5.77       14.11      4.87 o


   3   5   9      251.70      317.68     11.02 o


   4   5   9       20.83       16.40      5.74 o


   5   5   9       57.23       64.54      6.52 o


   6   5   9      190.66      185.94      9.92 o


   7   5   9        2.66       -2.65      6.07 o


   8   5   9        0.32       -3.97      6.76 o


   9   5   9       29.64       37.67      9.63 o


  -9   6   9        0.48        4.12     11.76 o


  -8   6   9        1.73       -6.48     10.94 o


  -7   6   9        2.05        7.67     12.83 o


  -6   6   9        5.16       -4.87      6.74 o


  -5   6   9      142.51      119.21     11.89 o


  -4   6   9       41.27       51.28      8.24 o


  -3   6   9     1193.14     1134.92     31.02 o


  -2   6   9      456.89      425.55     16.07 o


  -1   6   9       77.08      105.95      8.66 o


   0   6   9      145.50      124.77      9.35 o


   1   6   9       67.44       69.74      9.89 o


   2   6   9       10.88       10.72      5.19 o


   3   6   9        7.03        0.22      5.60 o


   4   6   9        1.81        5.85      5.43 o


   5   6   9       39.67       45.44      6.78 o


   6   6   9        0.17        5.82      5.95 o


   7   6   9       94.12       79.97      9.16 o


   8   6   9        7.83        2.78      7.49 o


   9   6   9        0.69       -8.38      8.38 o


  -9   7   9        0.00       13.27     14.09 o


  -8   7   9        0.67        5.19     11.05 o


  -7   7   9       17.70        1.22     10.26 o


  -6   7   9       12.03       23.82      8.13 o


  -5   7   9       13.25       13.92     10.71 o


  -4   7   9      267.06      249.37     13.70 o


  -3   7   9       20.81       26.61      8.18 o


  -2   7   9       78.87      105.10      9.45 o


  -1   7   9      623.53      659.37     27.01 o


   0   7   9      696.34      680.22     21.40 o


   1   7   9        6.02        8.13      5.45 o


   2   7   9        9.11        1.88      6.31 o


   3   7   9        3.34       10.03      5.67 o


   4   7   9       18.23       18.45      6.32 o


   5   7   9       92.68       89.03      9.61 o


   6   7   9        6.83        8.25      8.51 o


   7   7   9       96.80      100.44     10.99 o


   8   7   9       16.92       14.73     10.18 o


  -8   8   9        6.08        3.88     17.96 o


  -7   8   9       12.55        0.43     11.98 o


  -6   8   9       17.21       12.96      8.22 o


  -5   8   9       23.25       36.73      9.32 o


  -4   8   9        4.65        6.76      7.43 o


  -3   8   9       10.49       15.39      6.62 o


  -2   8   9      127.85      144.02      9.81 o


  -1   8   9       74.82       52.47      7.90 o


   0   8   9      123.23      147.77     10.92 o


   1   8   9       24.71       17.24      6.45 o


   2   8   9        7.59        4.63      6.07 o


   3   8   9        0.98       -0.66      5.42 o


   4   8   9      144.04      157.15     12.38 o


   5   8   9       50.82       28.33      8.31 o


   6   8   9       84.66      110.28     17.63 o


   7   8   9       12.04        5.73     11.78 o


   8   8   9       24.26       19.42     13.08 o


  -7   9   9        5.68      -10.71     10.71 o


  -6   9   9        0.59        0.05      8.45 o


  -5   9   9        3.37        2.64      8.16 o


  -4   9   9       58.29       60.47      8.19 o


  -3   9   9        3.27       -2.19      6.10 o


  -2   9   9       19.65       15.24      6.40 o


  -1   9   9       47.58       47.06      7.72 o


   0   9   9      106.35      105.26     10.50 o


   1   9   9       29.01       28.35      7.16 o


   2   9   9       83.90       85.50     11.45 o


   3   9   9       89.12      126.62     18.39 o


   4   9   9        5.72        8.93     14.57 o


   5   9   9        3.94        8.13      9.23 o


   6   9   9        3.50       -1.27     23.53 o


   7   9   9       13.00      -10.36     18.19 o


  -6  10   9        1.56        8.80     10.98 o


  -5  10   9        4.32        9.40     11.19 o


  -4  10   9        7.16       11.55     11.18 o


  -3  10   9        1.85       -2.87      8.33 o


  -2  10   9        0.48       -9.88      9.88 o


  -1  10   9        3.14        5.50      8.52 o


   0  10   9        0.02        2.05      9.35 o


   1  10   9       58.57       45.60     10.14 o


   2  10   9      110.98       98.85     13.07 o


   3  10   9      198.18      268.56     19.26 o


   4  10   9        6.03       -8.24      8.24 o


   5  10   9       42.49       55.49     12.33 o


   6  10   9       15.66       10.18     15.55 o


  -4  11   9        0.52       -6.11     11.13 o


  -3  11   9       12.92       16.42     10.88 o


  -2  11   9        0.01       -8.59      8.59 o


  -1  11   9        5.33        4.36      9.44 o


   0  11   9        2.91        0.83      8.91 o


   1  11   9       59.84       39.34     17.08 o


   2  11   9       29.48       30.13     11.07 o


   3  11   9       68.73       59.25     13.37 o


   4  11   9       55.72       46.12     11.92 o


  -2  12   9        1.68       12.69     11.46 o


  -1  12   9       15.38       25.22     11.53 o


   0  12   9        6.08        2.62     18.20 o


   1  12   9       31.13       42.46     12.73 o


   2  12   9        0.05        0.47     11.38 o


 -10   0  10      170.35      187.26     31.51 o


  -9   0  10       32.28       67.15     20.93 o


  -8   0  10       39.49       55.09     17.34 o


  -7   0  10      181.57      207.47     26.95 o


  -6   0  10      446.40      459.77     35.69 o


  -5   0  10      799.61      748.40     22.07 o


  -4   0  10      488.17      468.01     18.14 o


  -3   0  10       25.35       25.67      5.78 o


  -2   0  10      766.24      794.54     21.15 o


  -1   0  10       60.74       74.92     12.61 o


   0   0  10      157.48      199.88     10.60 o


   1   0  10     1063.11     1214.69     28.05 o


   2   0  10      588.50      560.44     19.05 o


   3   0  10      116.86      106.01      9.30 o


   4   0  10      252.16      166.00     11.46 o


   5   0  10      606.43      616.17     22.56 o


   6   0  10      248.98      215.61     16.08 o


   7   0  10        0.58       -5.07      7.98 o


   8   0  10       18.05        9.30     13.43 o


   9   0  10       42.73       54.48     15.01 o


  10   0  10        9.71       -3.42     13.35 o


 -10   1  10        2.73       20.16     18.10 o


  -9   1  10       13.26       40.88     11.95 o


  -8   1  10        0.28       -4.47     11.14 o


  -7   1  10       20.32       34.96      9.81 o


  -6   1  10       78.27       91.39      9.54 o


  -5   1  10        1.56       -1.01      3.42 o


  -4   1  10      136.02      108.58      6.27 o


  -3   1  10        9.09       11.44      3.42 o


  -2   1  10        2.41        2.13      3.07 o


  -1   1  10        5.07       11.18      3.15 o


   0   1  10      116.34      121.30      6.04 o


   1   1  10        1.22        2.43      3.12 o


   2   1  10       38.23       38.01      4.40 o


   3   1  10      103.70      112.79      6.73 o


   4   1  10        1.42        3.06      3.37 o


   5   1  10        0.28       -2.72      3.95 o


   6   1  10      112.33       86.33      7.34 o


   7   1  10       11.20       20.06      5.79 o


   8   1  10       27.46       23.98     11.12 o


   9   1  10       29.65       32.35      9.78 o


  10   1  10        5.19       12.48      9.19 o


 -10   2  10       21.81       48.92     16.57 o


  -9   2  10        0.28       10.56     22.67 o


  -8   2  10       94.05       81.85     12.85 o


  -7   2  10       11.97        2.25      6.37 o


  -6   2  10        0.08       -6.20      6.20 o


  -5   2  10        1.90        4.20      3.69 o


  -4   2  10      252.63      220.13     12.64 o


  -3   2  10       35.76       38.06      4.79 o


  -2   2  10      565.31      551.16     13.03 o


  -1   2  10      345.92      328.15      9.35 o


   0   2  10      373.42      405.53     10.65 o


   1   2  10      325.81      291.84      9.43 o


   2   2  10      169.35      218.36      8.46 o


   3   2  10      537.54      620.22     14.83 o


   4   2  10       27.34       27.01      4.83 o


   5   2  10      104.25      103.72      7.40 o


   6   2  10       20.07       25.17      5.43 o


   7   2  10      172.43      181.60     13.19 o


   8   2  10        4.50       17.04      7.20 o


   9   2  10        8.76        0.23      7.22 o


  10   2  10        4.30        4.38      8.98 o


 -10   3  10       30.26       19.73     14.60 o


  -9   3  10        7.21       -1.93     17.00 o


  -8   3  10        7.04       -9.00      9.00 o


  -7   3  10        0.40       -5.24     11.51 o


  -6   3  10       64.76       78.14      9.97 o


  -5   3  10      100.27       85.54      7.90 o


  -4   3  10       22.18       28.58      4.59 o


  -3   3  10       69.51       86.65      6.41 o


  -2   3  10        5.60       18.08      3.81 o


  -1   3  10      158.11      219.28      9.17 o


   0   3  10       59.29       53.17      4.41 o


   1   3  10       45.89       51.27      4.77 o


   2   3  10       82.70       98.44      6.27 o


   3   3  10       27.44       34.63      4.93 o


   4   3  10        0.57        6.37      4.08 o


   5   3  10       93.58      114.66      7.85 o


   6   3  10        0.98        1.67      5.55 o


   7   3  10       55.97       70.18      8.35 o


   8   3  10       17.72       10.77      6.80 o


   9   3  10       27.95       38.08      9.79 o


  10   3  10        0.10       -4.08      9.35 o


 -10   4  10       14.43       42.85     15.77 o


  -9   4  10       11.10       -2.95     11.04 o


  -8   4  10        4.99       24.69     10.69 o


  -7   4  10        1.63       16.09      9.05 o


  -6   4  10       12.10       19.25      9.01 o


  -5   4  10      560.75      666.73     24.39 o


  -4   4  10       34.87       27.44      4.68 o


  -3   4  10      326.40      363.30     13.28 o


  -2   4  10       28.51       23.03      4.36 o


  -1   4  10      893.21      899.57     19.55 o


   0   4  10       44.89       30.69      4.91 o


   1   4  10       93.09       76.88      6.64 o


   2   4  10        1.70       -1.39      3.58 o


   3   4  10      125.49      124.30      7.39 o


   4   4  10        2.32       -1.48      3.83 o


   5   4  10      120.06      133.16      9.01 o


   6   4  10       14.99       29.94      7.41 o


   7   4  10       96.14       75.11      8.88 o


   8   4  10       13.87       21.89      8.38 o


   9   4  10        2.84       -2.30      7.97 o


  -9   5  10        0.87        4.93     15.55 o


  -8   5  10        0.05       26.03     12.15 o


  -7   5  10        6.71       -1.59     10.22 o


  -6   5  10        5.30       -2.10     11.09 o


  -5   5  10      398.48      434.76     20.54 o


  -4   5  10       99.13       77.77      7.99 o


  -3   5  10       63.91       42.55      8.00 o


  -2   5  10        3.25        5.98      4.58 o


  -1   5  10       30.11       36.61      6.19 o


   0   5  10      280.35      202.34     11.55 o


   1   5  10      446.30      387.44     15.66 o


   2   5  10        0.03       -2.38      4.13 o


   3   5  10       17.99       29.82      5.13 o


   4   5  10       24.43       22.63      6.13 o


   5   5  10       73.04       89.27      7.53 o


   6   5  10       10.71        0.98      5.26 o


   7   5  10      102.49      143.12     11.17 o


   8   5  10       21.04       14.42      8.41 o


   9   5  10        3.85       15.95      9.51 o


  -9   6  10        2.48        1.45     11.63 o


  -8   6  10       28.45        2.00     11.04 o


  -7   6  10        0.07       -9.07      9.07 o


  -6   6  10       32.39       39.05      8.86 o


  -5   6  10       14.22       30.32      8.62 o


  -4   6  10      172.43      179.74     11.50 o


  -3   6  10      332.14      364.70     15.58 o


  -2   6  10      267.13      240.10     12.95 o


  -1   6  10      163.22      196.73     11.66 o


   0   6  10       81.78       77.17      8.21 o


   1   6  10       49.06       71.51      8.35 o


   2   6  10        0.83        2.59      5.49 o


   3   6  10       70.55       74.50      8.42 o


   4   6  10       63.56       51.73      8.05 o


   5   6  10       53.11       38.65      6.71 o


   6   6  10       40.82       57.02      8.73 o


   7   6  10        1.22       -1.37     10.96 o


   8   6  10        6.30       11.93     10.00 o


   9   6  10       24.06       30.29     12.39 o


  -8   7  10        2.71       12.51     12.38 o


  -7   7  10        0.00       12.35     16.44 o


  -6   7  10       33.58       38.41     10.90 o


  -5   7  10       78.92       63.04      9.68 o


  -4   7  10      156.16      139.87     10.81 o


  -3   7  10       19.52       25.17      6.38 o


  -2   7  10      168.45      178.75     10.37 o


  -1   7  10      434.38      442.20     17.88 o


   0   7  10       46.57       60.28      7.78 o


   1   7  10      360.86      435.06     17.91 o


   2   7  10       82.86       62.39      9.77 o


   3   7  10        2.00        7.04      6.26 o


   4   7  10        3.52       -5.70      5.70 o


   5   7  10        5.74       11.92      6.96 o


   6   7  10        0.88       -2.86      8.94 o


   7   7  10        2.55       -6.62      7.50 o


   8   7  10        3.22        1.57      9.78 o


  -8   8  10        8.86      -11.85     11.85 o


  -7   8  10        0.62       -6.10     24.35 o


  -6   8  10        5.23       14.93      8.41 o


  -5   8  10        0.96        2.94      7.86 o


  -4   8  10        0.16       -3.27      5.58 o


  -3   8  10       11.26        9.07     10.58 o


  -2   8  10      152.49      150.46     11.57 o


  -1   8  10       40.11       47.04      7.97 o


   0   8  10      352.40      311.85     15.65 o


   1   8  10       97.70       87.55      9.68 o


   2   8  10      181.61      162.25     12.20 o


   3   8  10        2.08        6.09      5.96 o


   4   8  10        0.07        8.71      6.86 o


   5   8  10        7.00        6.74      7.38 o


   6   8  10       26.12       21.40     17.48 o


   7   8  10        7.26      -11.12     12.37 o


  -7   9  10        2.29        9.60     13.48 o


  -6   9  10        4.70       10.22      9.46 o


  -5   9  10        2.81       14.40      8.54 o


  -4   9  10       44.25       37.99      8.54 o


  -3   9  10       66.40       67.83      9.70 o


  -2   9  10        6.96        2.57      7.17 o


  -1   9  10       14.58        4.65      5.97 o


   0   9  10        5.87       12.54      7.22 o


   1   9  10      156.46      175.10     13.35 o


   2   9  10       38.60       41.71      8.16 o


   3   9  10       16.52       13.46      8.87 o


   4   9  10        0.03        5.36      8.17 o


   5   9  10        6.28       -3.27      8.64 o


   6   9  10        0.20       -8.31     11.75 o


  -5  10  10       21.39       31.28     11.31 o


  -4  10  10        3.65       -0.10      9.50 o


  -3  10  10       18.16       21.92      8.19 o


  -2  10  10       24.66       36.13     10.76 o


  -1  10  10        3.61       -2.64      8.71 o


   0  10  10        1.62        9.64     10.48 o


   1  10  10       35.15       51.34     11.27 o


   2  10  10        4.26       18.81      9.23 o


   3  10  10       20.11       19.47     11.06 o


   4  10  10       34.70       24.05     10.51 o


   5  10  10        2.60        3.43     10.06 o


  -4  11  10        1.39        5.10     13.70 o


  -3  11  10        0.01        8.27     10.76 o


  -2  11  10        3.58       -0.23      9.89 o


  -1  11  10        1.69       -2.37      9.77 o


   0  11  10        2.27        5.08      9.60 o


   1  11  10       10.70       12.68     13.63 o


   2  11  10       18.34       24.87     11.38 o


   3  11  10       56.88       64.65     13.46 o


 -10   1  11        3.55      -11.24     11.24 o


  -9   1  11       46.12       53.62     14.33 o


  -8   1  11       14.62        4.74     14.12 o


  -7   1  11        1.23        3.96      8.17 o


  -6   1  11       42.32       23.08      7.06 o


  -5   1  11      286.25      296.54     11.34 o


  -4   1  11       99.67       99.30      6.90 o


  -3   1  11       49.77       48.95      5.30 o


  -2   1  11        5.69        3.62      3.05 o


  -1   1  11       10.06        7.17      4.20 o


   0   1  11      415.47      342.90     11.52 o


   1   1  11     1022.03     1041.09     18.97 o


   2   1  11      112.34      102.73      6.51 o


   3   1  11       35.46       51.99      5.63 o


   4   1  11       88.49       98.80      6.98 o


   5   1  11        0.01       -4.32      4.32 o


   6   1  11      431.59      502.06     15.66 o


   7   1  11        0.01        7.72      5.37 o


   8   1  11        8.39       17.98      7.78 o


   9   1  11       12.96        9.58     14.29 o


  10   1  11        3.31       -0.06      9.34 o


 -10   2  11       42.49       44.01     15.84 o


  -9   2  11        5.55       -7.30      9.00 o


  -8   2  11       38.03       54.37     12.83 o


  -7   2  11      131.41      132.46     12.98 o


  -6   2  11      160.84      195.86     14.17 o


  -5   2  11      175.02      175.04     10.26 o


  -4   2  11       96.62       85.18     10.75 o


  -3   2  11       63.48       54.96      5.62 o


  -2   2  11       57.90       71.19      5.92 o


  -1   2  11       40.40       54.15      5.41 o


   0   2  11       55.39       61.23      4.99 o


   1   2  11      293.23      262.12      9.43 o


   2   2  11      161.75      181.61      8.33 o


   3   2  11       28.06       29.31      5.94 o


   4   2  11        1.77       -3.75      3.75 o


   5   2  11       32.65       41.22      5.64 o


   6   2  11       84.63       77.19      7.14 o


   7   2  11       48.70       50.34      7.62 o


   8   2  11        0.00       -2.16      6.67 o


   9   2  11        0.99        3.03     11.39 o


 -10   3  11        1.58      -13.16     18.78 o


  -9   3  11        2.93        5.54     11.46 o


  -8   3  11        0.10       14.26      7.91 o


  -7   3  11        7.15       -3.30      6.06 o


  -6   3  11       16.67       19.79      6.82 o


  -5   3  11       30.44       34.78      6.21 o


  -4   3  11        0.02        2.22      3.69 o


  -3   3  11       25.22       29.79      4.66 o


  -2   3  11      136.17      123.03      8.55 o


  -1   3  11      225.14      258.02     10.47 o


   0   3  11        0.15        3.79      3.57 o


   1   3  11       49.55       63.07      6.74 o


   2   3  11        1.06        1.25      3.60 o


   3   3  11        5.37       11.77      4.34 o


   4   3  11       37.63       24.43      4.98 o


   5   3  11       30.21       48.94      6.03 o


   6   3  11       95.81      116.31      8.36 o


   7   3  11       23.86       40.75      7.77 o


   8   3  11        0.13       10.35      7.50 o


   9   3  11        0.75        7.85      8.95 o


  -9   4  11        7.20        5.62     11.47 o


  -8   4  11        2.26       -5.35     10.17 o


  -7   4  11        1.79        6.41     13.86 o


  -6   4  11      124.97      117.25     27.23 o


  -5   4  11       13.03       16.68      6.84 o


  -4   4  11       98.48      107.33      9.01 o


  -3   4  11        6.58        8.05      4.87 o


  -2   4  11       19.45       23.21      4.58 o


  -1   4  11       76.58       71.12      6.37 o


   0   4  11      211.95      261.70     11.51 o


   1   4  11       36.37       55.43      6.49 o


   2   4  11        5.98        3.38      4.86 o


   3   4  11      102.91      112.74     11.03 o


   4   4  11      124.87      105.86      7.74 o


   5   4  11      105.32      106.83      8.00 o


   6   4  11       10.57        9.36      5.53 o


   7   4  11        0.04       -6.42      7.98 o


   8   4  11       10.93       18.24      8.25 o


   9   4  11        2.53        4.45      9.45 o


  -9   5  11       16.83       43.43     14.84 o


  -8   5  11        1.97       -5.75      9.87 o


  -7   5  11        7.44       18.63     10.67 o


  -6   5  11       20.31       19.09     10.21 o


  -5   5  11        7.48        8.54      6.92 o


  -4   5  11       14.94       17.94      6.40 o


  -3   5  11       13.42        5.27      5.39 o


  -2   5  11      118.32      111.88      9.44 o


  -1   5  11       69.46       56.31      7.27 o


   0   5  11      163.66      158.04     10.92 o


   1   5  11        9.24       10.65      5.50 o


   2   5  11      110.98      109.29      9.61 o


   3   5  11       44.36       33.11      6.20 o


   4   5  11        1.18       -2.56      4.71 o


   5   5  11       43.21       50.80      8.09 o


   6   5  11       68.07       72.43      7.81 o


   7   5  11        3.06        1.19      6.37 o


   8   5  11        1.19       14.68      9.23 o


   9   5  11       23.00       18.13     10.43 o


  -8   6  11       29.48       -1.59     11.53 o


  -7   6  11        0.02       -7.05     10.05 o


  -6   6  11        3.67        6.96     10.93 o


  -5   6  11      289.78      357.89     56.41 o


  -4   6  11        6.36        5.40      5.61 o


  -3   6  11        2.52        0.42      6.03 o


  -2   6  11        6.78       10.44      4.75 o


  -1   6  11      533.63      473.39     18.36 o


   0   6  11      513.60      537.32     19.51 o


   1   6  11      293.06      345.57     16.10 o


   2   6  11       14.73        7.81      9.03 o


   3   6  11      286.77      256.56     14.29 o


   4   6  11        6.45        4.94      5.95 o


   5   6  11       12.62        6.86      6.91 o


   6   6  11        9.49        5.54      8.93 o


   7   6  11       18.07       14.04     22.15 o


   8   6  11       11.20       -9.23      9.23 o


  -8   7  11        1.42      -11.65     11.65 o


  -7   7  11       15.64       -4.15     10.18 o


  -6   7  11        0.13       -7.20      7.20 o


  -5   7  11        3.19       18.50     10.10 o


  -4   7  11       53.07       62.20      8.25 o


  -3   7  11       81.72      100.89     15.23 o


  -2   7  11        0.85        2.78      6.19 o


  -1   7  11        3.91       -3.62      5.28 o


   0   7  11       10.29        7.41      5.51 o


   1   7  11       54.33       47.82     10.97 o


   2   7  11       92.15       97.37      9.88 o


   3   7  11       85.82       74.66      9.22 o


   4   7  11        0.03        6.00      6.68 o


   5   7  11        9.28       10.63      9.44 o


   6   7  11        0.47       -2.45      9.87 o


   7   7  11       11.91        8.76     10.23 o


  -7   8  11       25.38       25.21     14.55 o


  -6   8  11        9.45       12.57     10.18 o


  -5   8  11        0.00       22.25      9.53 o


  -4   8  11       17.28       35.12      9.10 o


  -3   8  11        0.12        2.94      5.85 o


  -2   8  11        8.46        1.28      5.44 o


  -1   8  11        5.16        7.94      8.23 o


   0   8  11        0.43       -5.08      5.08 o


   1   8  11       27.73       17.21      6.71 o


   2   8  11       69.07       78.30     10.08 o


   3   8  11        4.51       -1.68      6.27 o


   4   8  11       13.44        9.36      7.31 o


   5   8  11        1.11        3.91     13.34 o


   6   8  11        0.37        9.22     10.62 o


   7   8  11       16.45       -5.58     11.10 o


  -6   9  11        8.93       -1.41      9.29 o


  -5   9  11        1.98       -1.31      9.77 o


  -4   9  11       13.72       10.75      8.63 o


  -3   9  11        4.01       10.13      6.45 o


  -2   9  11        5.01        4.29      7.37 o


  -1   9  11       18.95       21.97      7.72 o


   0   9  11      204.28      171.46     13.08 o


   1   9  11       40.97       52.05      9.10 o


   2   9  11       32.91       22.01      7.70 o


   3   9  11        0.05        1.08      6.96 o


   4   9  11        8.29       16.39      9.11 o


   5   9  11        6.59       -3.09     10.10 o


   6   9  11       19.34        8.53     30.74 o


  -5  10  11        0.31        5.91     10.80 o


  -4  10  11       10.39        5.59      9.65 o


  -3  10  11        2.34        1.14      7.70 o


  -2  10  11       10.61       19.51      8.60 o


  -1  10  11        0.10       -2.00      8.36 o


   0  10  11        0.20        5.69      8.74 o


   1  10  11        5.82        6.61     10.86 o


   2  10  11        4.03       11.25      9.20 o


   3  10  11        0.07       -4.50     11.53 o


   4  10  11       15.30        8.50     10.74 o


  -3  11  11      125.60      166.90     19.35 o


  -2  11  11       65.73       78.81     13.96 o


  -1  11  11        0.07        3.01     10.46 o


   0  11  11        3.43        1.75      9.51 o


   1  11  11       49.12       53.42     17.01 o


   2  11  11       39.69       51.42     12.55 o


 -10   0  12      172.36      219.25     36.60 o


  -9   0  12       21.76       18.99     17.22 o


  -8   0  12        0.46       19.21     15.38 o


  -7   0  12        1.03       -3.73      9.01 o


  -6   0  12      567.09      549.35     41.21 o


  -5   0  12      205.35      220.85     17.36 o


  -4   0  12       70.43       64.01     10.15 o


  -3   0  12       23.61       16.61      6.81 o


  -2   0  12      282.25      301.04     14.20 o


  -1   0  12      468.84      514.44     18.43 o


   0   0  12     2423.19     2255.66     43.32 o


   1   0  12      610.39      501.00     22.51 o


   2   0  12      420.28      497.98     19.81 o


   3   0  12      105.66      128.31     13.72 o


   4   0  12       89.59      126.29     18.08 o


   5   0  12      974.49      832.19     37.17 o


   6   0  12      238.55      308.73     18.42 o


   7   0  12       93.99       96.70     14.88 o


   8   0  12       15.05       24.08     23.63 o


   9   0  12        0.00       -3.80     12.56 o


  -9   1  12        0.82       -8.67     10.31 o


  -8   1  12        0.45       -7.68      7.68 o


  -7   1  12        9.02       14.26      8.42 o


  -6   1  12       32.15       45.10     10.61 o


  -5   1  12        7.15        8.01      4.25 o


  -4   1  12        1.08        4.57      4.00 o


  -3   1  12       11.87       11.04      4.82 o


  -2   1  12      273.13      286.13     14.25 o


  -1   1  12       34.09       32.48      4.31 o


   0   1  12       15.11       23.45      4.07 o


   1   1  12     1213.22     1136.80     21.48 o


   2   1  12       96.03      102.50      6.96 o


   3   1  12       72.80       93.27      8.22 o


   4   1  12        1.51        0.55      4.15 o


   5   1  12      157.86      137.55      9.31 o


   6   1  12      305.50      337.89     18.48 o


   7   1  12        1.15       -0.76      5.66 o


   8   1  12      101.82      128.82     12.85 o


   9   1  12       26.44       35.97     10.24 o


  -9   2  12        1.83       -1.03     11.01 o


  -8   2  12        4.49       13.15      9.71 o


  -7   2  12        0.44       -1.63      8.10 o


  -6   2  12       13.02        6.21      6.34 o


  -5   2  12        0.27       11.03      5.05 o


  -4   2  12      447.27      422.64     13.93 o


  -3   2  12       93.13       98.62      9.30 o


  -2   2  12        0.89        4.30      3.49 o


  -1   2  12      649.58      584.07     16.16 o


   0   2  12       42.03       37.48      5.02 o


   1   2  12        0.47        2.60      3.56 o


   2   2  12       47.13       47.50      5.57 o


   3   2  12      109.84       95.57      7.22 o


   4   2  12      190.93      222.31     10.40 o


   5   2  12        8.98       -1.24      4.33 o


   6   2  12       39.21       26.55      5.77 o


   7   2  12       18.20       14.47      6.48 o


   8   2  12       26.88       32.36     10.23 o


   9   2  12        0.07       14.56      9.12 o


  -9   3  12        0.17       21.74     20.59 o


  -8   3  12        0.02       -5.93      9.92 o


  -7   3  12        2.53        2.54     12.23 o


  -6   3  12        2.59        5.67      7.03 o


  -5   3  12        0.11        2.19      5.04 o


  -4   3  12       33.63       34.61      5.51 o


  -3   3  12        2.73        6.78      4.21 o


  -2   3  12      120.42      171.06      8.43 o


  -1   3  12      339.12      292.64     12.19 o


   0   3  12        8.37       13.05      4.43 o


   1   3  12        0.84        3.91      4.60 o


   2   3  12        1.21        6.24      4.17 o


   3   3  12       98.11       99.04      7.24 o


   4   3  12        8.65       19.00      5.01 o


   5   3  12       30.21       30.29      5.41 o


   6   3  12       42.21       24.71      5.90 o


   7   3  12        9.19       -4.39      5.96 o


   8   3  12        8.24        1.63      7.30 o


   9   3  12        5.03       -3.51      9.08 o


  -9   4  12        3.28       -9.18     11.77 o


  -8   4  12       14.31        8.72     10.52 o


  -7   4  12       16.65       27.75     11.45 o


  -6   4  12       48.16       69.68     17.15 o


  -5   4  12      120.23      113.71     20.28 o


  -4   4  12        3.24       -4.23      4.23 o


  -3   4  12       25.33       19.73      5.69 o


  -2   4  12      194.69      228.72     12.98 o


  -1   4  12        5.86        2.98      4.31 o


   0   4  12      524.97      465.89     15.26 o


   1   4  12       83.56      100.35      8.01 o


   2   4  12      153.58      142.25      9.32 o


   3   4  12       16.53       15.18      5.24 o


   4   4  12        1.49        4.99      4.61 o


   5   4  12        0.13       -4.00      4.49 o


   6   4  12      154.88      127.53      9.56 o


   7   4  12        7.90       10.62      6.90 o


   8   4  12        0.51       -4.81      8.34 o


  -8   5  12        0.04       -9.39      9.39 o


  -7   5  12       31.77       19.62     11.52 o


  -6   5  12       77.17       59.13     13.27 o


  -5   5  12       13.07       23.05      8.02 o


  -4   5  12      335.63      326.38     16.10 o


  -3   5  12       85.15       84.09      9.04 o


  -2   5  12       33.98       39.10      6.80 o


  -1   5  12      337.41      307.23     14.69 o


   0   5  12      419.90      442.62     17.64 o


   1   5  12        8.86        6.34     10.31 o


   2   5  12      166.40      138.92     10.90 o


   3   5  12       14.08        6.48      5.55 o


   4   5  12        3.82       11.03      6.20 o


   5   5  12        5.37       17.69      6.30 o


   6   5  12        3.18        0.64      5.59 o


   7   5  12      116.50      102.10     11.72 o


   8   5  12        2.27       -2.99      8.98 o


  -8   6  12       16.85        5.58     21.57 o


  -7   6  12       21.97        9.22     10.95 o


  -6   6  12       50.10       64.88     15.59 o


  -5   6  12      100.00       88.22     11.66 o


  -4   6  12        1.01       -2.89      6.57 o


  -3   6  12       50.92       65.36      8.46 o


  -2   6  12        3.73        3.18      5.87 o


  -1   6  12      445.38      423.03     17.76 o


   0   6  12        0.88        0.33      5.56 o


   1   6  12      197.24      214.99     13.40 o


   2   6  12       39.84       35.63      7.37 o


   3   6  12       54.84       72.93      8.93 o


   4   6  12      110.33       82.17      9.83 o


   5   6  12       11.08       19.66      7.51 o


   6   6  12      107.53       86.17     14.04 o


   7   6  12        0.94      -15.44     17.15 o


   8   6  12        2.09       -9.15      9.51 o


  -7   7  12       31.76       15.58     12.41 o


  -6   7  12       28.86       35.86     10.10 o


  -5   7  12       71.02       91.69     12.12 o


  -4   7  12      196.54      201.23     15.35 o


  -3   7  12        2.35        0.60      5.60 o


  -2   7  12       17.11       14.45      9.05 o


  -1   7  12       24.50       18.37      6.22 o


   0   7  12       58.06       50.21      7.91 o


   1   7  12       30.64       21.40      7.29 o


   2   7  12       60.06       67.15      9.15 o


   3   7  12       42.70       51.54      8.41 o


   4   7  12       40.26       37.93      8.60 o


   5   7  12        5.77        5.87      7.43 o


   6   7  12       38.50       29.57     10.85 o


   7   7  12        6.26       -4.66     14.89 o


  -6   8  12        0.56        0.77      9.89 o


  -5   8  12        4.50        5.35      8.99 o


  -4   8  12       16.33        5.45      8.67 o


  -3   8  12      148.69      147.08     11.74 o


  -2   8  12       52.67       63.49      8.84 o


  -1   8  12       67.78       80.64      9.57 o


   0   8  12        1.62       -5.71      5.71 o


   1   8  12       15.54       17.11      7.20 o


   2   8  12       13.38        0.20      9.47 o


   3   8  12        6.87       -1.53      6.46 o


   4   8  12       28.39       21.02      8.12 o


   5   8  12        9.29        1.94      8.24 o


   6   8  12        0.15       -4.09     10.84 o


  -5   9  12        0.23        2.75      9.98 o


  -4   9  12        0.73       -3.97     11.15 o


  -3   9  12        8.83       11.35      7.51 o


  -2   9  12        8.79        6.39      7.19 o


  -1   9  12        0.00       -1.33      6.32 o


   0   9  12        9.49       20.17      7.79 o


   1   9  12        0.10       -3.72      6.28 o


   2   9  12       34.43       28.20     11.41 o


   3   9  12        0.76       -4.47      7.95 o


   4   9  12       10.77       13.99      8.39 o


   5   9  12        0.63       14.30     11.29 o


  -4  10  12       27.39       27.00      9.69 o


  -3  10  12       25.47       23.61     10.89 o


  -2  10  12        1.59        4.89      8.06 o


  -1  10  12        2.87        5.78      7.96 o


   0  10  12       26.55       20.80     14.48 o


   1  10  12        8.34       -8.56      8.62 o


   2  10  12        0.63        4.20     10.01 o


   3  10  12        4.27       -0.35     11.80 o


  -9   1  13        2.94        7.45     12.13 o


  -8   1  13        0.04       12.89     10.67 o


  -7   1  13       20.67       11.34      8.45 o


  -6   1  13       46.78       65.90     12.34 o


  -5   1  13       41.16       42.65     10.64 o


  -4   1  13       39.05       50.41      6.72 o


  -3   1  13        4.73        5.92      4.61 o


  -2   1  13       21.83       14.64      4.86 o


  -1   1  13        5.90       -2.72      5.12 o


   0   1  13       14.89       12.78      4.13 o


   1   1  13      169.22      165.70      8.47 o


   2   1  13      442.30      457.52     13.91 o


   3   1  13      595.84      580.55     30.96 o


   4   1  13      693.83      724.31     18.46 o


   5   1  13       20.98       21.29      5.28 o


   6   1  13       54.38       51.11      6.99 o


   7   1  13       10.69        5.53      6.41 o


   8   1  13        0.81       -5.93      7.58 o


   9   1  13        1.74       -5.07      8.36 o


  -9   2  13        0.20       12.88     11.68 o


  -8   2  13       12.12       13.06     11.13 o


  -7   2  13        0.77       19.52      9.19 o


  -6   2  13       59.12       51.37     13.60 o


  -5   2  13      262.02      296.36     14.54 o


  -4   2  13       36.63       23.75      5.16 o


  -3   2  13      329.33      318.06     15.01 o


  -2   2  13        6.48        5.00      4.18 o


  -1   2  13      415.10      451.42     14.77 o


   0   2  13       32.25       36.52      5.50 o


   1   2  13      466.08      451.61     15.26 o


   2   2  13      161.00      144.72      8.42 o


   3   2  13       59.37       66.22      6.51 o


   4   2  13      305.30      293.81     12.11 o


   5   2  13      293.51      285.02     12.46 o


   6   2  13       54.46       62.59      7.51 o


   7   2  13       41.18       40.12      7.75 o


   8   2  13        0.61        0.76      8.91 o


  -9   3  13        2.56       -0.21     17.99 o


  -8   3  13        8.03       20.35     17.15 o


  -7   3  13        0.25      -10.49     10.49 o


  -6   3  13        0.13        8.91      8.93 o


  -5   3  13       14.65       14.03      6.59 o


  -4   3  13       25.17       25.61      5.54 o


  -3   3  13      248.62      188.48     10.04 o


  -2   3  13      422.12      386.36     13.88 o


  -1   3  13       65.06       65.20      6.76 o


   0   3  13      128.13      151.20     10.78 o


   1   3  13      263.60      256.11     17.96 o


   2   3  13      192.15      154.79      9.84 o


   3   3  13        3.98        9.12      4.62 o


   4   3  13       42.68       42.28      5.80 o


   5   3  13      113.00      149.21      9.69 o


   6   3  13       49.96       60.59      7.61 o


   7   3  13       22.23       22.30      7.59 o


   8   3  13      143.83      143.64     14.42 o


  -8   4  13        0.06       -4.75     10.11 o


  -7   4  13        0.67        5.17     10.34 o


  -6   4  13       20.30       24.49     10.91 o


  -5   4  13      148.80      162.20     14.16 o


  -4   4  13      322.18      364.62     16.23 o


  -3   4  13       68.41       79.35      8.51 o


  -2   4  13      398.61      396.87     16.79 o


  -1   4  13      141.84      185.18     11.72 o


   0   4  13      172.54      164.18     11.87 o


   1   4  13        2.33       -3.14      4.60 o


   2   4  13        0.00        0.62      5.15 o


   3   4  13       47.86       44.63      6.98 o


   4   4  13       26.24       13.90      6.10 o


   5   4  13       31.91       25.23      5.90 o


   6   4  13        9.82        2.80      5.97 o


   7   4  13       94.02      107.54     13.84 o


   8   4  13        3.58        4.96     12.42 o


  -8   5  13       22.85       18.46     12.41 o


  -7   5  13        3.75        0.77     26.03 o


  -6   5  13       50.76       55.77     14.22 o


  -5   5  13        3.93       10.32      7.45 o


  -4   5  13      284.51      257.21     14.29 o


  -3   5  13      114.87      101.74      9.52 o


  -2   5  13      686.39      769.20     24.45 o


  -1   5  13      279.34      304.25     15.30 o


   0   5  13        2.16       -4.67      4.67 o


   1   5  13        1.57       -0.61      5.45 o


   2   5  13       67.49       81.46      9.11 o


   3   5  13       15.45       16.22      6.69 o


   4   5  13        5.09       12.04      6.78 o


   5   5  13      119.04      134.32     19.37 o


   6   5  13        0.14        7.20      7.74 o


   7   5  13        2.81        7.03      8.78 o


  -7   6  13        0.05        5.36     12.19 o


  -6   6  13       19.48       23.75     12.09 o


  -5   6  13        4.15        5.67      9.70 o


  -4   6  13       18.92       19.50      7.09 o


  -3   6  13      179.15      173.21     12.37 o


  -2   6  13      193.47      235.51     13.99 o


  -1   6  13       44.28       38.46      7.37 o


   0   6  13       16.97        8.17      5.92 o


   1   6  13        0.33       -3.00      5.70 o


   2   6  13        0.34        7.74      5.97 o


   3   6  13        9.05        0.45      6.32 o


   4   6  13       11.00       13.62      6.86 o


   5   6  13        3.68       -6.63      6.63 o


   6   6  13        1.15       -2.53      7.91 o


   7   6  13       12.51       21.28     11.52 o


  -7   7  13        5.61       23.37     13.53 o


  -6   7  13       11.49       15.56     13.29 o


  -5   7  13      130.71      191.02     29.27 o


  -4   7  13      267.29      240.25     17.12 o


  -3   7  13       34.07       50.46      7.46 o


  -2   7  13       17.69       13.84      6.82 o


  -1   7  13       15.82       11.84      6.97 o


   0   7  13       85.20       89.91     10.14 o


   1   7  13       14.67        9.27      7.23 o


   2   7  13        5.15       -4.37      6.15 o


   3   7  13       29.19       18.67      7.40 o


   4   7  13       16.64       12.97      9.00 o


   5   7  13       11.26        5.04      8.05 o


   6   7  13        1.51        5.28     19.97 o


  -6   8  13        2.36       19.09     14.18 o


  -5   8  13       13.36       27.90     11.06 o


  -4   8  13      160.14      162.78     15.49 o


  -3   8  13       30.22       15.90      7.49 o


  -2   8  13       19.74       25.07      7.47 o


  -1   8  13        0.01       -1.50      5.86 o


   0   8  13        3.18        1.58      8.92 o


   1   8  13       38.48       41.45      8.62 o


   2   8  13        1.11       -5.82      6.26 o


   3   8  13        2.82        1.42      6.77 o


   4   8  13        7.61       -7.17      7.17 o


   5   8  13       10.51        7.04      8.83 o


  -4   9  13       11.05       32.11      9.25 o


  -3   9  13        0.89       -5.59      9.94 o


  -2   9  13        0.00       -6.20      6.20 o


  -1   9  13        0.00       -6.68      6.68 o


   0   9  13        1.50       -2.96      9.56 o


   1   9  13        0.54        1.48      7.61 o


   2   9  13       11.49       -1.21     11.50 o


   3   9  13        5.09        4.96      8.05 o


   4   9  13        2.87       -1.02      9.43 o


  -2  10  13        4.15       -5.53      8.40 o


  -1  10  13        5.37        9.45      8.08 o


   0  10  13        1.48        1.41     16.16 o


   1  10  13        0.54       16.01     10.64 o


   2  10  13        1.46       13.35     10.36 o


  -9   0  14       10.54       24.84     19.18 o


  -8   0  14       74.06       72.77     22.19 o


  -7   0  14       13.24       27.09     15.86 o


  -6   0  14       44.85       73.22     18.61 o


  -5   0  14       22.83       14.14      9.01 o


  -4   0  14      260.87      234.89     19.01 o


  -3   0  14       16.22       14.48      8.04 o


  -2   0  14       29.81       25.82     15.64 o


  -1   0  14        4.31        1.15      5.26 o


   0   0  14        1.16       -3.17      4.73 o


   1   0  14       14.27       13.92      6.69 o


   2   0  14      208.68      225.46     14.79 o


   3   0  14     1713.04     1811.21     44.12 o


   4   0  14       56.72       34.25      8.97 o


   5   0  14        1.88       15.94     11.43 o


   6   0  14       38.84       71.20     10.96 o


   7   0  14       65.38       60.07     14.36 o


   8   0  14        0.79       -2.88     10.69 o


  -8   1  14        5.72       -1.85     11.08 o


  -7   1  14        4.73       -4.76      8.79 o


  -6   1  14        0.07       15.98      9.52 o


  -5   1  14       20.02       23.34      7.12 o


  -4   1  14       12.93       -2.11      4.59 o


  -3   1  14       53.85       58.00      5.89 o


  -2   1  14       21.99       14.88      7.37 o


  -1   1  14       80.24       98.12      9.42 o


   0   1  14       84.52       72.92      7.32 o


   1   1  14       70.09       64.24      6.42 o


   2   1  14        0.02       -2.14      4.35 o


   3   1  14      247.71      273.28     11.84 o


   4   1  14      100.79       92.77      7.84 o


   5   1  14        0.17       -4.51      6.08 o


   6   1  14        0.12       12.07      7.14 o


   7   1  14        0.75        4.72      7.75 o


   8   1  14       29.19       34.35     15.24 o


  -8   2  14        4.24       11.21     11.64 o


  -7   2  14       26.39       42.44     12.23 o


  -6   2  14       19.64       28.67     16.79 o


  -5   2  14        3.34        7.76      6.26 o


  -4   2  14       46.36       66.36      7.45 o


  -3   2  14       10.25        2.71      5.12 o


  -2   2  14       79.41       73.21      6.97 o


  -1   2  14       57.64       61.84      6.56 o


   0   2  14      116.42      131.17      9.63 o


   1   2  14      984.22     1023.19     24.29 o


   2   2  14        5.11        2.17      5.70 o


   3   2  14      174.96      184.47      9.94 o


   4   2  14       11.09       11.43      5.78 o


   5   2  14      141.70      143.29      9.62 o


   6   2  14       91.07       84.89      8.54 o


   7   2  14       10.81       14.95      7.46 o


   8   2  14       26.52       31.64     10.10 o


  -8   3  14        9.56       26.56     21.79 o


  -7   3  14        2.74       -3.54     14.45 o


  -6   3  14        1.17      -11.47     11.47 o


  -5   3  14        4.96        8.58      9.81 o


  -4   3  14        9.69       14.60      4.69 o


  -3   3  14       22.83       29.20      5.07 o


  -2   3  14        0.15       -0.67      4.26 o


  -1   3  14       75.72       81.81     10.85 o


   0   3  14        3.30        4.76      4.55 o


   1   3  14        0.25        7.98      5.13 o


   2   3  14       12.18       22.28      6.15 o


   3   3  14      264.84      299.15     15.97 o


   4   3  14        5.90        9.98      6.91 o


   5   3  14        1.00        5.26      5.25 o


   6   3  14       16.96       15.45      6.26 o


   7   3  14       39.52       46.34      9.23 o


   8   3  14        0.80       23.78     10.63 o


  -8   4  14        4.67      -14.05     17.34 o


  -7   4  14        2.77       -1.81     12.06 o


  -6   4  14       12.94       21.77     12.46 o


  -5   4  14       65.55       77.98     17.29 o


  -4   4  14       87.88       98.30      9.86 o


  -3   4  14      187.97      191.39     11.14 o


  -2   4  14       27.23       24.19      6.63 o


  -1   4  14       47.06       37.29      7.07 o


   0   4  14       22.90       23.69      6.23 o


   1   4  14       11.60       20.46      6.67 o


   2   4  14      289.11      304.69     14.06 o


   3   4  14       50.75       35.35      6.62 o


   4   4  14       84.78       83.13      8.92 o


   5   4  14       34.23       28.76      7.39 o


   6   4  14       11.28       26.95      7.84 o


   7   4  14        6.65        2.48      7.54 o


  -7   5  14       18.01       10.58     12.86 o


  -6   5  14       13.81        1.06     19.55 o


  -5   5  14       67.87       60.42     13.02 o


  -4   5  14        0.55       -1.91      5.74 o


  -3   5  14        3.41       -0.44      5.62 o


  -2   5  14       28.18       30.77     12.09 o


  -1   5  14        0.12       -0.71      5.73 o


   0   5  14        3.29        7.36      5.76 o


   1   5  14        9.75       14.13      7.33 o


   2   5  14       11.49       15.26      9.18 o


   3   5  14       20.51       25.16      9.41 o


   4   5  14        8.45        5.58      9.47 o


   5   5  14        8.26       22.71     11.04 o


   6   5  14        3.01       -5.41      8.18 o


   7   5  14        4.55      -13.84     15.49 o


  -7   6  14       19.31       15.93     14.74 o


  -6   6  14       13.80        7.32     11.46 o


  -5   6  14       58.06       77.89     10.65 o


  -4   6  14        5.10       16.71      7.66 o


  -3   6  14       12.10       32.90      7.61 o


  -2   6  14        1.44       -2.81      6.38 o


  -1   6  14        0.38       -4.61      5.11 o


   0   6  14       12.43       17.03      6.88 o


   1   6  14        6.96       17.87      6.82 o


   2   6  14      177.42      177.42     13.48 o


   3   6  14       21.60       30.17      7.69 o


   4   6  14        4.89        3.96      7.58 o


   5   6  14       11.32       -5.97      7.56 o


   6   6  14        2.18       12.71      9.98 o


  -6   7  14       43.08       29.78     13.66 o


  -5   7  14       37.52       39.08     16.91 o


  -4   7  14        9.79       -5.33      8.06 o


  -3   7  14       24.84       17.72      7.29 o


  -2   7  14       18.30        0.72      9.91 o


  -1   7  14       45.50       55.19      8.86 o


   0   7  14        2.47        4.44      6.23 o


   1   7  14        0.03        2.28      6.65 o


   2   7  14        7.64       -4.29      6.60 o


   3   7  14        2.43        4.82      8.60 o


   4   7  14        3.04        4.45      8.33 o


   5   7  14        4.17        2.45      9.05 o


  -5   8  14        0.76       28.38     13.65 o


  -4   8  14        0.63       11.69      7.79 o


  -3   8  14        0.90        1.69      8.86 o


  -2   8  14        2.11       -7.37      7.37 o


  -1   8  14       18.94       11.36      7.48 o


   0   8  14        0.61        5.40      6.91 o


   1   8  14        2.82       14.05      7.77 o


   2   8  14        1.51        8.55      9.34 o


   3   8  14        4.60        0.68      8.22 o


   4   8  14       23.77       11.55      8.98 o


  -3   9  14       18.48        2.83     10.04 o


  -2   9  14        0.47        0.56      7.96 o


  -1   9  14        0.46        5.07      8.58 o


   0   9  14        6.63       11.76      8.52 o


   1   9  14       26.72        1.14      8.04 o


   2   9  14       12.85        3.94      8.20 o


   3   9  14        9.57       13.88     10.18 o


  -8   1  15       13.08       24.59     14.11 o


  -7   1  15       18.71       24.05     12.48 o


  -6   1  15       53.80       38.69     10.84 o


  -5   1  15        0.72       -5.94      5.94 o


  -4   1  15       64.69       58.39      6.97 o


  -3   1  15        0.10        1.16      4.98 o


  -2   1  15       17.61       17.50     12.05 o


  -1   1  15        5.42        6.41      4.74 o


   0   1  15        5.25        8.43      4.96 o


   1   1  15      223.31      243.08     12.15 o


   2   1  15       50.21       57.92      6.56 o


   3   1  15       20.04       25.21      6.19 o


   4   1  15       51.19       52.09      7.09 o


   5   1  15       85.29      118.63     10.63 o


   6   1  15       11.34        7.95      5.72 o


   7   1  15        9.97       15.68      8.02 o


  -8   2  15        3.04        1.39     20.85 o


  -7   2  15        2.33       -3.81      9.13 o


  -6   2  15        2.76        8.93      9.19 o


  -5   2  15       29.72       42.89     11.46 o


  -4   2  15        3.69        1.98      5.23 o


  -3   2  15      205.06      178.60     10.57 o


  -2   2  15      136.78      137.44      9.37 o


  -1   2  15      112.10      112.78      9.79 o


   0   2  15      308.84      323.82     13.95 o


   1   2  15        6.37       12.65      5.40 o


   2   2  15       52.40       56.79      7.26 o


   3   2  15        1.58       -2.34      5.26 o


   4   2  15       17.78       18.76      5.68 o


   5   2  15       42.22       52.86      7.29 o


   6   2  15       30.85       22.85      6.96 o


   7   2  15        0.02       -5.42      7.32 o


  -7   3  15       35.83       22.17     19.23 o


  -6   3  15       21.73        3.22     14.83 o


  -5   3  15        5.94       11.03     10.43 o


  -4   3  15       11.27       20.10      6.28 o


  -3   3  15        0.32        2.43      5.79 o


  -2   3  15        0.71       -4.19      4.19 o


  -1   3  15       25.98       27.13      5.88 o


   0   3  15       33.91       53.18      6.86 o


   1   3  15       53.38       76.77      7.95 o


   2   3  15       10.32       20.09      7.33 o


   3   3  15      179.95      230.68     12.95 o


   4   3  15        5.49        7.87      6.22 o


   5   3  15        4.28        4.98      6.31 o


   6   3  15       46.92       54.70     10.69 o


   7   3  15       27.88       28.00      9.16 o


  -7   4  15       16.08       67.06     26.30 o


  -6   4  15        3.28        4.53     10.78 o


  -5   4  15        4.89        4.18      7.63 o


  -4   4  15      100.08       95.91     12.85 o


  -3   4  15        6.58       24.18      6.64 o


  -2   4  15       21.66       12.02      6.41 o


  -1   4  15      637.98      635.62     22.76 o


   0   4  15      102.61      116.97     10.70 o


   1   4  15       30.42       30.90      7.14 o


   2   4  15        2.45        6.34      6.46 o


   3   4  15       84.95      109.45     11.38 o


   4   4  15        4.94       12.86      6.57 o


   5   4  15       35.55       26.41      7.81 o


   6   4  15        2.01       -3.41      6.93 o


   7   4  15        1.55       -6.06      9.91 o


  -7   5  15        0.22      -14.08     19.46 o


  -6   5  15        4.65       13.23     13.44 o


  -5   5  15       22.58       19.07     11.48 o


  -4   5  15        1.53       -3.97      6.37 o


  -3   5  15        0.37       -5.57      5.57 o


  -2   5  15       22.71       37.88      7.57 o


  -1   5  15       24.79       22.51      6.78 o


   0   5  15       14.78       14.12      9.79 o


   1   5  15        9.85       18.97      7.05 o


   2   5  15       22.60       18.82      7.34 o


   3   5  15        0.04        1.52      6.50 o


   4   5  15        6.34       20.48      7.78 o


   5   5  15        8.76       15.40      8.55 o


   6   5  15        4.81        6.10      9.49 o


  -6   6  15       11.17       49.14     16.13 o


  -5   6  15        6.00       10.80      8.36 o


  -4   6  15        6.90        7.97      7.23 o


  -3   6  15        9.69       11.08      6.74 o


  -2   6  15        0.81       -4.42      8.65 o


  -1   6  15        0.16       -6.26      6.37 o


   0   6  15        9.49        3.36      7.32 o


   1   6  15        1.76        3.04      8.08 o


   2   6  15       27.87       14.32     11.11 o


   3   6  15        0.98        1.48      7.44 o


   4   6  15        0.73       -5.37      8.12 o


   5   6  15        0.00       -5.65      9.12 o


  -5   7  15        5.73        3.81     10.31 o


  -4   7  15       13.80        8.30      9.23 o


  -3   7  15       17.03       15.19      7.81 o


  -2   7  15        0.11        3.83      7.09 o


  -1   7  15       29.68       33.72      8.48 o


   0   7  15       29.26       37.06      8.96 o


   1   7  15        1.01       -6.51      9.12 o


   2   7  15        0.80       -2.88      6.89 o


   3   7  15        1.71       -0.14      7.23 o


   4   7  15       18.20       22.90     13.69 o


  -4   8  15       28.49       42.95     11.80 o


  -3   8  15       33.30       68.03     11.27 o


  -2   8  15        7.02       11.60      8.53 o


  -1   8  15        0.00       -0.84      7.80 o


   0   8  15       33.39       38.77     10.22 o


   1   8  15        8.86        6.16      8.49 o


   2   8  15       18.36        7.44     13.33 o


   3   8  15        1.10       -5.71      7.84 o


  -1   9  15        4.23       -7.27      8.21 o


   0   9  15        1.19       -2.35      8.90 o


  -7   0  16       16.66       23.15     16.60 o


  -6   0  16       87.03      111.01     23.94 o


  -5   0  16        0.28       -9.58      9.58 o


  -4   0  16        0.55       11.27      8.97 o


  -3   0  16       63.52       73.56     12.75 o


  -2   0  16        0.37        7.29      8.25 o


  -1   0  16       63.06       50.85     11.90 o


   0   0  16       47.02       59.58     12.28 o


   1   0  16        5.94        7.67      8.86 o


   2   0  16        0.09        2.53     12.20 o


   3   0  16        1.12       -7.10      7.10 o


   4   0  16        0.26       -6.80     11.23 o


   5   0  16      180.30      130.92     13.94 o


   6   0  16        0.74       -1.66      9.90 o


   7   0  16       10.22        9.29     12.87 o


  -7   1  16        9.97       29.02     13.08 o


  -6   1  16        0.37        8.28      9.97 o


  -5   1  16       53.56       51.04     12.41 o


  -4   1  16        2.15        8.61      5.21 o


  -3   1  16       20.48       13.59      6.04 o


  -2   1  16       37.92       31.02      7.11 o


  -1   1  16       25.89       15.40      5.95 o


   0   1  16       17.63       23.14      5.72 o


   1   1  16        7.73       12.26      5.87 o


   2   1  16       30.83       31.40      7.14 o


   3   1  16        0.39        6.51      6.07 o


   4   1  16       39.99       25.07      6.07 o


   5   1  16        7.55       -0.09      5.80 o


   6   1  16        4.23        6.41      6.48 o


   7   1  16        0.99        5.75     10.44 o


  -7   2  16       32.75      -16.05     17.68 o


  -6   2  16       12.59        2.20     10.29 o


  -5   2  16        0.36        9.36      9.78 o


  -4   2  16       63.32       78.40      8.32 o


  -3   2  16        1.43       14.19      7.51 o


  -2   2  16       13.57       22.30      8.43 o


  -1   2  16       35.75       30.53      5.95 o


   0   2  16       35.89       55.43      7.28 o


   1   2  16       32.93       38.93      6.82 o


   2   2  16       94.74      103.84      9.25 o


   3   2  16       14.42       -2.20      6.63 o


   4   2  16       22.43       31.63      7.45 o


   5   2  16       19.45        2.92      7.05 o


   6   2  16        3.29        0.20      6.44 o


  -7   3  16       19.72       36.19     25.23 o


  -6   3  16        0.15       -7.81     18.23 o


  -5   3  16        0.02        7.92     12.89 o


  -4   3  16        0.02        0.17      5.47 o


  -3   3  16      116.18       87.95      9.37 o


  -2   3  16      284.23      314.54     15.93 o


  -1   3  16       83.46       86.63      8.36 o


   0   3  16       72.82       71.50      8.05 o


   1   3  16       89.85      112.94      9.59 o


   2   3  16       33.20       30.50      7.24 o


   3   3  16       82.14       68.44      8.70 o


   4   3  16       79.43       99.17     10.14 o


   5   3  16       34.64       30.38      8.05 o


   6   3  16        0.21        1.84      8.02 o


  -6   4  16        0.15        1.15     18.59 o


  -5   4  16       31.90       38.58     21.93 o


  -4   4  16        2.08        6.23      6.33 o


  -3   4  16       12.84       11.74      9.70 o


  -2   4  16        0.47        4.00      6.26 o


  -1   4  16        1.52        2.24      5.91 o


   0   4  16        6.06        9.94      6.25 o


   1   4  16       22.66       34.79      7.93 o


   2   4  16      127.87      178.58     13.62 o


   3   4  16        0.01        1.55      6.22 o


   4   4  16        6.27       13.68      8.00 o


   5   4  16       26.39       15.50      8.98 o


   6   4  16        0.01        0.50      8.36 o


  -6   5  16       30.81       43.03     16.64 o


  -5   5  16        3.48        3.82      8.89 o


  -4   5  16       44.57       56.11      9.71 o


  -3   5  16        0.48        7.36      7.02 o


  -2   5  16        2.65        8.47      9.25 o


  -1   5  16        0.16        1.70      7.75 o


   0   5  16       11.31       10.53      7.59 o


   1   5  16        5.98       -5.14      6.97 o


   2   5  16        1.55       -2.09      6.79 o


   3   5  16        0.18        0.72      8.31 o


   4   5  16        3.22       14.55      8.35 o


   5   5  16        1.17        2.38      9.07 o


  -5   6  16       33.96       37.33     10.85 o


  -4   6  16       21.38        7.72      9.79 o


  -3   6  16        1.22       -7.18      7.18 o


  -2   6  16        2.29        0.63      7.22 o


  -1   6  16        7.48       16.45      8.00 o


   0   6  16       20.91       24.17      9.59 o


   1   6  16        0.02       -7.26      7.96 o


   2   6  16       11.08        3.52      8.44 o


   3   6  16        3.63       -2.73      7.76 o


   4   6  16       21.18        8.10      9.49 o


  -4   7  16       26.81       28.59     11.79 o


  -3   7  16       35.23       52.02     11.92 o


  -2   7  16        0.42       -2.59      7.40 o


  -1   7  16       10.23       18.50      8.70 o


   0   7  16        1.09       -7.62      7.62 o


   1   7  16       18.66       22.57      9.68 o


   2   7  16        2.09       -0.86     12.62 o


   3   7  16        0.00       -4.35      8.61 o


  -2   8  16        2.50       -2.32      9.04 o


  -1   8  16       18.28       28.50      9.75 o


   0   8  16        0.85        8.36      9.42 o


   1   8  16        0.20        1.09     11.12 o


  -6   1  17        4.00        5.95     12.16 o


  -5   1  17        5.17       10.48     27.87 o


  -4   1  17        5.74       -0.41      5.87 o


  -3   1  17        0.02       -7.72      9.65 o


  -2   1  17        3.64        8.23      7.65 o


  -1   1  17        0.29        2.95      5.42 o


   0   1  17       14.67       18.90      7.18 o


   1   1  17        1.95       -0.63      5.19 o


   2   1  17       15.23       17.93      6.66 o


   3   1  17        2.12        4.59      6.82 o


   4   1  17        5.43        5.11      6.60 o


   5   1  17       12.33       15.18      6.94 o


   6   1  17        1.90        3.53      7.83 o


  -6   2  17        2.60       25.37     18.39 o


  -5   2  17       15.72       18.47     18.87 o


  -4   2  17        2.68        4.65      6.42 o


  -3   2  17      137.33      139.23     15.49 o


  -2   2  17      185.27      195.12     15.97 o


  -1   2  17        4.24       -2.47      5.33 o


   0   2  17       20.21        6.84      6.01 o


   1   2  17       42.34       34.90      6.97 o


   2   2  17       69.73       55.49     12.30 o


   3   2  17        0.35       15.35      7.19 o


   4   2  17       87.91       91.70     17.40 o


   5   2  17        1.02       -6.77      6.77 o


  -6   3  17       20.29       39.94     25.23 o


  -5   3  17       15.44        0.52     11.29 o


  -4   3  17        0.13       14.02      7.90 o


  -3   3  17      125.76      142.75     14.43 o


  -2   3  17       17.63       19.19      7.19 o


  -1   3  17       21.30       16.36      7.06 o


   0   3  17       20.76       26.19      7.54 o


   1   3  17        4.35        2.51      6.32 o


   2   3  17        0.89       -4.17      6.11 o


   3   3  17       60.08       54.14      7.87 o


   4   3  17        0.16       12.42      8.77 o


   5   3  17        3.56        2.03      8.68 o


  -5   4  17       15.49       15.85     13.24 o


  -4   4  17       11.61       14.98      7.88 o


  -3   4  17       82.00       91.79     10.99 o


  -2   4  17       64.31       89.45     10.36 o


  -1   4  17        2.32        0.66      6.49 o


   0   4  17        0.80       11.51      7.13 o


   1   4  17        6.59       -6.15      6.66 o


   2   4  17        3.85        3.07     11.52 o


   3   4  17       89.26       70.66     10.64 o


   4   4  17       54.27       71.46     11.25 o


   5   4  17        7.99       -2.23      9.65 o


  -4   5  17        0.66       11.49     10.07 o


  -3   5  17        0.00       -4.24      7.24 o


  -2   5  17        0.12        4.97      7.29 o


  -1   5  17        3.09        3.30      8.21 o


   0   5  17       20.36       15.70      8.31 o


   1   5  17        1.84        2.37      8.06 o


   2   5  17       13.42       18.31      9.38 o


   3   5  17        0.34       -8.10      8.10 o


   4   5  17       18.16        9.79      9.07 o


  -3   6  17        3.35       -9.51      9.51 o


  -2   6  17        0.62        6.78      7.89 o


  -1   6  17       25.77        9.96      8.47 o


   0   6  17       11.69       11.03      8.09 o


   1   6  17        1.86        8.09      9.11 o


   2   6  17        0.08       -8.69      8.69 o


   3   6  17       10.09       20.31      9.61 o


  -1   7  17        9.98       17.89     13.11 o


   0   7  17        0.14        1.26     11.29 o


   1   7  17        2.75       -2.02     20.26 o


  -5   0  18        4.75        7.60     12.11 o


  -4   0  18        3.90       -5.30      9.44 o


  -3   0  18       35.41       41.84     17.01 o


  -2   0  18       25.17        7.16     10.92 o


  -1   0  18       52.14       68.40     14.09 o


   0   0  18        5.93       -0.56      9.76 o


   1   0  18       86.18       71.63     20.84 o


   2   0  18       39.67       85.27     15.85 o


   3   0  18        0.05       -7.22     12.61 o


   4   0  18        1.71       -7.44     12.10 o


   5   0  18        0.64       14.72     11.58 o


  -5   1  18       15.24       22.85     29.53 o


  -4   1  18       20.58        4.57      7.85 o


  -3   1  18       42.72       51.75      9.58 o


  -2   1  18        0.09       -4.08      9.38 o


  -1   1  18        0.20       -4.66      7.42 o


   0   1  18        0.39       12.93      7.38 o


   1   1  18        0.09       -6.09      6.73 o


   2   1  18       59.52       52.30      9.60 o


   3   1  18        9.51       -1.15      6.88 o


   4   1  18       15.60        4.54      7.90 o


  -5   2  18        2.24        9.22     15.29 o


  -4   2  18       27.08       21.41      9.77 o


  -3   2  18        0.13       -6.64      6.64 o


  -2   2  18        1.68       -3.71      9.10 o


  -1   2  18       11.94       20.67      7.79 o


   0   2  18        0.00        4.60      7.42 o


   1   2  18       33.75       34.65      7.90 o


   2   2  18       19.90       14.77      7.41 o


   3   2  18       19.74       41.61      9.03 o


   4   2  18        4.41       -2.46      7.39 o


  -4   3  18        3.16       14.88      9.04 o


  -3   3  18        0.20       -7.95      9.70 o


  -2   3  18        4.83       -0.38      8.13 o


  -1   3  18        4.23        3.65      7.06 o


   0   3  18        7.35        3.73      7.14 o


   1   3  18        0.19       -0.05      7.78 o


   2   3  18       25.50       32.09      9.07 o


   3   3  18       57.77       71.76      9.96 o


   4   3  18        2.04       -0.22      8.29 o


  -4   4  18        2.02        4.72     12.60 o


  -3   4  18        2.58        6.70      9.01 o


  -2   4  18       21.47       30.71     12.65 o


  -1   4  18       10.86       -0.95      6.80 o


   0   4  18       52.90       62.45     10.56 o


   1   4  18        8.32        5.77      8.95 o


   2   4  18       31.97       32.30     10.18 o


   3   4  18       15.41       12.27      9.36 o


  -3   5  18        0.13       -1.23      8.34 o


  -2   5  18        2.35       -1.79      8.57 o


  -1   5  18        1.46       -4.71      8.78 o


   0   5  18        0.33        5.89      9.27 o


   1   5  18        2.81        0.44      8.50 o


   2   5  18       34.09       41.68     10.90 o


   0   6  18        1.29       -1.26      9.30 o


  -4   1  19       17.00       14.73     12.75 o


  -3   1  19        0.45        9.23      7.71 o


  -2   1  19      115.44      129.15     13.79 o


  -1   1  19       33.18       47.92     10.50 o


   0   1  19        0.03       -7.18      7.18 o


   1   1  19        0.57        5.98      8.00 o


   2   1  19        0.25       -0.12      8.62 o


   3   1  19        0.01       -8.18      8.18 o


  -3   2  19       17.29       20.44     10.57 o


  -2   2  19       50.81       54.35     11.71 o


  -1   2  19        1.40        6.11      8.19 o


   0   2  19        0.84        3.02      8.64 o


   1   2  19        9.80       13.67     10.52 o


   2   2  19        7.17        5.12     10.47 o


   3   2  19        3.69       -3.12      8.22 o


  -3   3  19       29.55       59.73     26.70 o


  -2   3  19        2.66        5.49      9.97 o


  -1   3  19        0.53       -8.61      8.61 o


   0   3  19        0.22       14.09     10.61 o


   1   3  19        3.13       -2.95      7.59 o


   2   3  19        0.62        1.80      8.97 o


  -1   4  19       10.35        6.40     16.71 o


   0   4  19        3.93        4.11     10.51 o


   1   4  19       37.61       24.69     15.33 o


  -1   0  20        0.00        3.92     12.78 o


   0   0  20      147.34      171.02     29.79 o


 
